# Supplementary material for: 1,2,3-Triphenyl-1,2-dihydro­quinoxaline
Source: Acta Crystallogr Sect E Struct Rep Online. 2008 Sep 20;64(Pt 10):o1977. doi: 10.1107/S1600536808029905 (PMC2959301; doi:10.1107/S1600536808029905)
Supplement: Supplementary file 1 [file e-64-o1977-sup1.cif]

##############################################################################
###                                                                        ###
###        Electronic paper (Acta Crystallographica Section E)             ###
###                                                                        ###
##############################################################################
#                                                                            #
# This CIF contains the data in a paper accepted for publication in Acta     #
# Crystallographica Section E. It conforms to the requirements of Notes      #
# for Authors for Section E, and has been peer reviewed under the auspices   #
# of the IUCr Commission on Journals.                                        #
#                                                                            #
# Full details of the Crystallographic Information File format               #
# are given in the paper "The Crystallographic Information File (CIF):       #
# a New Standard Archive File for Crystallography" by S. R. Hall, F. H.      #
# Allen and I. D. Brown [Acta Cryst. (1991), A47, 655-685].                  #
#                                                                            #
# The current version of the core CIF dictionary is obtainable from          #
# ftp://ftp.iucr.org/pub/cif_core.dic. The current version number is 2.4.    #
#                                                                            #
# Software is freely available for graphical display of the structure(s) in  #
# this CIF.  For information consult the CIF home page http://www.iucr.org/  #
# cif/home.html                                                              #
#                                                                            #
# This file may be used for bona fide research purposes within the           #
# scientific community so long as proper attribution is given to the journal # 
# article from which it was obtained.                                        #
#                                                                            #
##############################################################################
                                             
data_I
_audit_creation_method     SHELXL
_chemical_name_systematic
;
1,2,3-Triphenyl-1,2-dihydroquinoxaline
;
_chemical_name_common     ?
_chemical_formula_moiety     'C26 H20 N2'
_chemical_formula_sum     'C26 H20 N2'
_chemical_formula_structural     ?
_chemical_formula_analytical     ?
_chemical_formula_iupac     'C26 H20 N2'
_chemical_formula_weight     360.44
_chemical_melting_point     ?
_symmetry_cell_setting     monoclinic
_symmetry_space_group_name_H-M     'P 21/n'
_symmetry_space_group_name_Hall     '-P2yn'
loop_
    _symmetry_equiv_pos_as_xyz
    'x, y, z'
    '-x+1/2, y+1/2, -z+1/2'
    '-x, -y, -z'
    'x-1/2, -y-1/2, z-1/2'
_cell_length_a     10.121(2)
_cell_length_b     10.374(2)
_cell_length_c     18.572(4)
_cell_angle_alpha     90.00
_cell_angle_beta     96.49(3)
_cell_angle_gamma     90.00
_cell_volume     1937.4(7)
_cell_formula_units_Z     4
_cell_measurement_reflns_used     58
_cell_measurement_theta_min     10
_cell_measurement_theta_max     11.5
_cell_measurement_temperature     143(2)
_exptl_crystal_description     prism
_exptl_crystal_colour     yellow
_exptl_crystal_size_max     0.40
_exptl_crystal_size_mid     0.25
_exptl_crystal_size_min     0.20
_exptl_crystal_density_diffrn     1.236
_exptl_crystal_density_meas     ?
_exptl_crystal_density_method     ?
_exptl_crystal_F_000     760
_exptl_absorpt_coefficient_mu     0.072
_exptl_absorpt_correction_type     none
_exptl_absorpt_correction_T_min     ?
_exptl_absorpt_correction_T_max     ?
_exptl_special_details
;
;
_diffrn_ambient_temperature     143(2)
_diffrn_radiation_type     MoK\a
_diffrn_radiation_wavelength     0.71073
_diffrn_radiation_source     'fine-focus sealed tube'
_diffrn_radiation_monochromator     graphite
_diffrn_measurement_device     'Stoe STADI4'
_diffrn_measurement_method     \w/\q
_diffrn_reflns_number     5587
_diffrn_reflns_av_R_equivalents     0.0376
_diffrn_reflns_av_sigmaI/netI     0.0555
_diffrn_reflns_theta_min     3.11
_diffrn_reflns_theta_max     25.04
_diffrn_reflns_theta_full     25.04
_diffrn_measured_fraction_theta_max     0.998
_diffrn_measured_fraction_theta_full     0.998
_diffrn_reflns_limit_h_min     -11
_diffrn_reflns_limit_h_max     12
_diffrn_reflns_limit_k_min     -12
_diffrn_reflns_limit_k_max     6
_diffrn_reflns_limit_l_min     -22
_diffrn_reflns_limit_l_max     0
_diffrn_standards_number     3
_diffrn_standards_interval_count     ?
_diffrn_standards_interval_time     90
_diffrn_standards_decay_%     0
_refine_special_details
;
Refinement of <i>F</i>^2^ against ALL reflections. Weighted <i>R</i>-factors
<i>wR</i> and all goodnesses of fit <i>S</i> are based on <i>F</i>^2^,
conventional <i>R</i>-factors <i>R</i> are based on <i>F</i>, with <i>F</i>
set to zero for negative <i>F</i>^2^. The observed criterion of <i>F</i>^2^ >
\s(<i>F</i>^2^) is used only for calculating _R_factor_obs <i>etc</i>. and is
not relevant to the choice of reflections for refinement. <i>R</i>-factors
based on <i>F</i>^2^ are statistically about twice as large as those based on
<i>F</i>, and <i>R</i>- factors based on ALL data will be even larger.
;
_reflns_number_total     3413
_reflns_number_gt     2249
_reflns_threshold_expression     I>2\s(I)
_refine_ls_structure_factor_coef     Fsqd
_refine_ls_matrix_type     full
_refine_ls_R_factor_all     0.0943
_refine_ls_R_factor_gt     0.0529
_refine_ls_wR_factor_gt     0.0989
_refine_ls_wR_factor_ref     0.1197
_refine_ls_goodness_of_fit_ref     1.062
_refine_ls_restrained_S_all     1.062
_refine_ls_number_reflns     3413
_refine_ls_number_parameters     253
_refine_ls_number_restraints     0
_refine_ls_hydrogen_treatment     constr
_refine_ls_weighting_scheme     calc
_refine_ls_weighting_details
            'w = 1/[\s^2^(Fo^2^)+(0.0357P)^2^+0.6314P] where P=(Fo^2^+2Fc^2^)/3'
_atom_sites_solution_hydrogens     geom
_atom_sites_solution_primary     direct
_atom_sites_solution_secondary     difmap
_refine_ls_shift/su_max     0.000
_refine_ls_shift/su_mean     0.000
_refine_diff_density_max     0.173
_refine_diff_density_min     -0.200
_refine_ls_extinction_method     none
_refine_ls_extinction_coef     ?
loop_
    _atom_type_symbol
    _atom_type_description
    _atom_type_scat_dispersion_real
    _atom_type_scat_dispersion_imag
    _atom_type_scat_source
    'C' 'C' 0.0033 0.0016
                         'International Tables Vol C Tables 4.2.6.8 and 6.1.1.4'
    'H' 'H' 0.0000 0.0000
                         'International Tables Vol C Tables 4.2.6.8 and 6.1.1.4'
    'N' 'N' 0.0061 0.0033
                         'International Tables Vol C Tables 4.2.6.8 and 6.1.1.4'
_computing_data_collection     'DIF4 (Stoe & Cie, 1992)'
_computing_cell_refinement     'DIF4 (Stoe & Cie, 1992)'
_computing_data_reduction     'REDU4 (Stoe & Cie, 1992)'
_computing_structure_solution     'SHELXS86 (Sheldrick, 2008)'
_computing_structure_refinement     'SHELXL96 (Sheldrick, 2008)'
_computing_molecular_graphics     'XP5 in SHELXTL (Sheldrick, 2008)'
_computing_publication_material     'SHELXL96 (Sheldrick, 2008)'
loop_
    _atom_site_type_symbol
    _atom_site_label
    _atom_site_fract_x
    _atom_site_fract_y
    _atom_site_fract_z
    _atom_site_U_iso_or_equiv
    _atom_site_adp_type
    _atom_site_calc_flag
    _atom_site_refinement_flags
    _atom_site_occupancy
    _atom_site_disorder_assembly
    _atom_site_disorder_group
    N N1 0.03731(18) 0.21070(18) 0.24908(10) 0.0289(5) Uani d . 1 . .
    C C1 -0.0288(2) 0.3104(2) 0.28694(12) 0.0288(5) Uani d . 1 . .
    H H1 -0.0601 0.3783 0.2508 0.035 Uiso calc R 1 . .
    C C2 0.0724(2) 0.3722(2) 0.34379(12) 0.0284(5) Uani d . 1 . .
    N N2 0.16822(18) 0.30815(19) 0.37782(10) 0.0330(5) Uani d . 1 . .
    C C3 0.1878(2) 0.1800(2) 0.35655(13) 0.0314(6) Uani d . 1 . .
    C C4 0.2750(2) 0.1022(2) 0.40081(14) 0.0403(6) Uani d . 1 . .
    H H4 0.3131 0.1338 0.4465 0.048 Uiso calc R 1 . .
    C C5 0.3068(2) -0.0197(3) 0.37920(14) 0.0429(7) Uani d . 1 . .
    H H5 0.3662 -0.0722 0.4097 0.052 Uiso calc R 1 . .
    C C6 0.2513(2) -0.0648(3) 0.31256(13) 0.0389(6) Uani d . 1 . .
    H H6 0.2745 -0.1483 0.2971 0.047 Uiso calc R 1 . .
    C C7 0.1631(2) 0.0087(2) 0.26827(13) 0.0339(6) Uani d . 1 . .
    H H7 0.1251 -0.0246 0.2229 0.041 Uiso calc R 1 . .
    C C8 0.1293(2) 0.1322(2) 0.28974(12) 0.0290(5) Uani d . 1 . .
    C C11 -0.0053(2) 0.1892(2) 0.17475(12) 0.0275(5) Uani d . 1 . .
    C C12 0.0861(2) 0.1544(2) 0.12738(12) 0.0311(5) Uani d . 1 . .
    H H12 0.1769 0.1423 0.1452 0.037 Uiso calc R 1 . .
    C C13 0.0448(2) 0.1374(2) 0.05486(12) 0.0325(6) Uani d . 1 . .
    H H13 0.1078 0.1140 0.0229 0.039 Uiso calc R 1 . .
    C C14 -0.0871(2) 0.1540(2) 0.02785(13) 0.0378(6) Uani d . 1 . .
    H H14 -0.1151 0.1413 -0.0222 0.045 Uiso calc R 1 . .
    C C15 -0.1772(2) 0.1891(2) 0.07428(13) 0.0375(6) Uani d . 1 . .
    H H15 -0.2677 0.2017 0.0560 0.045 Uiso calc R 1 . .
    C C16 -0.1375(2) 0.2062(2) 0.14755(13) 0.0333(6) Uani d . 1 . .
    H H16 -0.2010 0.2297 0.1792 0.040 Uiso calc R 1 . .
    C C21 -0.1490(2) 0.2648(2) 0.32301(12) 0.0325(6) Uani d . 1 . .
    C C22 -0.1641(3) 0.1378(3) 0.34323(14) 0.0440(7) Uani d . 1 . .
    H H22 -0.0993 0.0756 0.3338 0.053 Uiso calc R 1 . .
    C C23 -0.2732(3) 0.1008(3) 0.37709(16) 0.0583(8) Uani d . 1 . .
    H H23 -0.2823 0.0136 0.3914 0.070 Uiso calc R 1 . .
    C C24 -0.3685(3) 0.1902(4) 0.39001(15) 0.0589(9) Uani d . 1 . .
    H H24 -0.4438 0.1644 0.4128 0.071 Uiso calc R 1 . .
    C C25 -0.3549(3) 0.3163(3) 0.37011(14) 0.0514(8) Uani d . 1 . .
    H H25 -0.4202 0.3781 0.3793 0.062 Uiso calc R 1 . .
    C C26 -0.2458(2) 0.3532(3) 0.33650(13) 0.0405(6) Uani d . 1 . .
    H H26 -0.2370 0.4406 0.3225 0.049 Uiso calc R 1 . .
    C C31 0.0561(2) 0.5091(2) 0.36335(12) 0.0288(5) Uani d . 1 . .
    C C32 0.0050(2) 0.6012(2) 0.31318(14) 0.0368(6) Uani d . 1 . .
    H H32 -0.0229 0.5759 0.2647 0.044 Uiso calc R 1 . .
    C C34 0.0335(2) 0.7668(3) 0.40346(15) 0.0429(7) Uani d . 1 . .
    H H34 0.0259 0.8544 0.4171 0.052 Uiso calc R 1 . .
    C C35 0.0839(2) 0.6766(3) 0.45398(14) 0.0403(6) Uani d . 1 . .
    H H35 0.1106 0.7023 0.5025 0.048 Uiso calc R 1 . .
    C C36 0.0956(2) 0.5495(2) 0.43407(13) 0.0339(6) Uani d . 1 . .
    H H36 0.1312 0.4884 0.4691 0.041 Uiso calc R 1 . .
    C C33 -0.0058(3) 0.7291(2) 0.33302(15) 0.0426(7) Uani d . 1 . .
    H H33 -0.0402 0.7910 0.2981 0.051 Uiso calc R 1 . .
loop_
    _atom_site_aniso_label
    _atom_site_aniso_U_11
    _atom_site_aniso_U_22
    _atom_site_aniso_U_33
    _atom_site_aniso_U_12
    _atom_site_aniso_U_13
    _atom_site_aniso_U_23
    N1 0.0282(10) 0.0312(12) 0.0270(10) 0.0036(9) 0.0016(8) -0.0023(9)
    C1 0.0295(12) 0.0277(13) 0.0289(12) 0.0019(10) 0.0021(10) -0.0023(11)
    C2 0.0275(12) 0.0320(14) 0.0261(12) -0.0033(11) 0.0044(9) 0.0001(11)
    N2 0.0305(11) 0.0336(12) 0.0338(11) 0.0007(9) -0.0008(9) -0.0005(9)
    C3 0.0278(12) 0.0299(14) 0.0354(13) -0.0002(10) -0.0006(10) 0.0024(11)
    C4 0.0389(14) 0.0384(16) 0.0410(15) 0.0018(12) -0.0073(12) -0.0018(12)
    C5 0.0398(15) 0.0372(16) 0.0492(16) 0.0059(12) -0.0068(12) 0.0047(13)
    C6 0.0391(14) 0.0346(15) 0.0436(15) 0.0050(12) 0.0079(12) 0.0024(12)
    C7 0.0338(13) 0.0328(15) 0.0356(13) 0.0022(11) 0.0066(11) -0.0026(11)
    C8 0.0247(12) 0.0319(14) 0.0308(12) 0.0004(10) 0.0051(10) 0.0036(11)
    C11 0.0306(12) 0.0236(13) 0.0281(12) -0.0026(10) 0.0028(10) -0.0018(10)
    C12 0.0299(12) 0.0309(14) 0.0321(13) -0.0014(11) 0.0017(10) -0.0013(11)
    C13 0.0397(14) 0.0280(14) 0.0306(13) 0.0011(11) 0.0069(11) -0.0031(11)
    C14 0.0478(15) 0.0353(15) 0.0289(13) 0.0001(12) -0.0009(11) -0.0026(11)
    C15 0.0337(14) 0.0410(16) 0.0355(14) 0.0014(12) -0.0058(11) -0.0034(12)
    C16 0.0288(13) 0.0361(15) 0.0353(13) 0.0014(11) 0.0054(10) -0.0035(11)
    C21 0.0271(12) 0.0416(16) 0.0282(13) -0.0030(11) 0.0011(10) -0.0096(11)
    C22 0.0421(15) 0.0428(17) 0.0489(16) -0.0065(13) 0.0137(13) -0.0051(14)
    C23 0.0592(19) 0.058(2) 0.0613(19) -0.0188(16) 0.0202(16) -0.0030(16)
    C24 0.0383(16) 0.089(3) 0.0526(18) -0.0173(17) 0.0193(14) -0.0163(18)
    C25 0.0333(15) 0.076(2) 0.0463(17) 0.0024(15) 0.0094(12) -0.0148(16)
    C26 0.0342(14) 0.0492(18) 0.0378(14) 0.0043(12) 0.0031(11) -0.0073(13)
    C31 0.0245(12) 0.0293(14) 0.0326(13) -0.0010(10) 0.0033(10) -0.0023(11)
    C32 0.0372(14) 0.0348(15) 0.0374(14) -0.0026(11) -0.0008(11) -0.0002(12)
    C34 0.0413(16) 0.0297(15) 0.0584(18) -0.0026(12) 0.0084(13) -0.0072(13)
    C35 0.0400(14) 0.0418(17) 0.0399(15) -0.0037(12) 0.0080(11) -0.0116(13)
    C36 0.0315(13) 0.0366(15) 0.0338(13) 0.0006(11) 0.0043(11) -0.0009(12)
    C33 0.0441(16) 0.0301(15) 0.0523(17) 0.0003(12) -0.0003(13) 0.0049(13)
_geom_special_details
;
All e.s.d.'s (except the e.s.d. in the dihedral angle between two l.s. planes)
are estimated using the full covariance matrix. The cell e.s.d.'s are taken
into account individually in the estimation of e.s.d.'s in distances, angles
and torsion angles; correlations between e.s.d.'s in cell parameters are only
used when they are defined by crystal symmetry. An approximate (isotropic)
treatment of cell e.s.d.'s is used for estimating e.s.d.'s involving l.s.
planes.
;
loop_
    _geom_bond_atom_site_label_1
    _geom_bond_atom_site_label_2
    _geom_bond_site_symmetry_2
    _geom_bond_distance
    _geom_bond_publ_flag
    N1 C8 . 1.394(3) ?
    N1 C11 . 1.417(3) ?
    N1 C1 . 1.455(3) ?
    C1 C2 . 1.527(3) ?
    C1 C21 . 1.529(3) ?
    C1 H1 . 1.0000 ?
    C2 N2 . 1.282(3) ?
    C2 C31 . 1.480(3) ?
    N2 C3 . 1.408(3) ?
    C3 C4 . 1.394(3) ?
    C3 C8 . 1.404(3) ?
    C4 C5 . 1.376(3) ?
    C4 H4 . 0.9500 ?
    C5 C6 . 1.382(3) ?
    C5 H5 . 0.9500 ?
    C6 C7 . 1.375(3) ?
    C6 H6 . 0.9500 ?
    C7 C8 . 1.395(3) ?
    C7 H7 . 0.9500 ?
    C11 C16 . 1.387(3) ?
    C11 C12 . 1.394(3) ?
    C12 C13 . 1.376(3) ?
    C12 H12 . 0.9500 ?
    C13 C14 . 1.383(3) ?
    C13 H13 . 0.9500 ?
    C14 C15 . 1.372(3) ?
    C14 H14 . 0.9500 ?
    C15 C16 . 1.386(3) ?
    C15 H15 . 0.9500 ?
    C16 H16 . 0.9500 ?
    C21 C22 . 1.383(3) ?
    C21 C26 . 1.385(3) ?
    C22 C23 . 1.385(4) ?
    C22 H22 . 0.9500 ?
    C23 C24 . 1.379(4) ?
    C23 H23 . 0.9500 ?
    C24 C25 . 1.370(4) ?
    C24 H24 . 0.9500 ?
    C25 C26 . 1.383(4) ?
    C25 H25 . 0.9500 ?
    C26 H26 . 0.9500 ?
    C31 C32 . 1.392(3) ?
    C31 C36 . 1.393(3) ?
    C32 C33 . 1.385(3) ?
    C32 H32 . 0.9500 ?
    C34 C33 . 1.380(4) ?
    C34 C35 . 1.381(4) ?
    C34 H34 . 0.9500 ?
    C35 C36 . 1.379(3) ?
    C35 H35 . 0.9500 ?
    C36 H36 . 0.9500 ?
    C33 H33 . 0.9500 ?
loop_
    _geom_angle_atom_site_label_1
    _geom_angle_atom_site_label_2
    _geom_angle_atom_site_label_3
    _geom_angle_site_symmetry_1
    _geom_angle_site_symmetry_3
    _geom_angle
    _geom_angle_publ_flag
    C8 N1 C11 . . 123.18(19) ?
    C8 N1 C1 . . 117.98(18) ?
    C11 N1 C1 . . 118.46(18) ?
    N1 C1 C2 . . 108.88(18) ?
    N1 C1 C21 . . 115.09(19) ?
    C2 C1 C21 . . 109.38(18) ?
    N1 C1 H1 . . 107.7 ?
    C2 C1 H1 . . 107.7 ?
    C21 C1 H1 . . 107.7 ?
    N2 C2 C31 . . 118.4(2) ?
    N2 C2 C1 . . 122.3(2) ?
    C31 C2 C1 . . 119.24(19) ?
    C2 N2 C3 . . 118.30(19) ?
    C4 C3 C8 . . 119.5(2) ?
    C4 C3 N2 . . 118.8(2) ?
    C8 C3 N2 . . 121.5(2) ?
    C5 C4 C3 . . 120.9(2) ?
    C5 C4 H4 . . 119.6 ?
    C3 C4 H4 . . 119.6 ?
    C4 C5 C6 . . 119.2(2) ?
    C4 C5 H5 . . 120.4 ?
    C6 C5 H5 . . 120.4 ?
    C7 C6 C5 . . 121.3(2) ?
    C7 C6 H6 . . 119.4 ?
    C5 C6 H6 . . 119.4 ?
    C6 C7 C8 . . 120.1(2) ?
    C6 C7 H7 . . 119.9 ?
    C8 C7 H7 . . 119.9 ?
    N1 C8 C7 . . 123.5(2) ?
    N1 C8 C3 . . 117.5(2) ?
    C7 C8 C3 . . 119.0(2) ?
    C16 C11 C12 . . 119.0(2) ?
    C16 C11 N1 . . 120.7(2) ?
    C12 C11 N1 . . 120.3(2) ?
    C13 C12 C11 . . 120.1(2) ?
    C13 C12 H12 . . 120.0 ?
    C11 C12 H12 . . 120.0 ?
    C12 C13 C14 . . 120.8(2) ?
    C12 C13 H13 . . 119.6 ?
    C14 C13 H13 . . 119.6 ?
    C15 C14 C13 . . 119.2(2) ?
    C15 C14 H14 . . 120.4 ?
    C13 C14 H14 . . 120.4 ?
    C14 C15 C16 . . 120.8(2) ?
    C14 C15 H15 . . 119.6 ?
    C16 C15 H15 . . 119.6 ?
    C15 C16 C11 . . 120.1(2) ?
    C15 C16 H16 . . 119.9 ?
    C11 C16 H16 . . 119.9 ?
    C22 C21 C26 . . 118.7(2) ?
    C22 C21 C1 . . 122.1(2) ?
    C26 C21 C1 . . 119.2(2) ?
    C21 C22 C23 . . 120.4(3) ?
    C21 C22 H22 . . 119.8 ?
    C23 C22 H22 . . 119.8 ?
    C24 C23 C22 . . 120.1(3) ?
    C24 C23 H23 . . 119.9 ?
    C22 C23 H23 . . 119.9 ?
    C25 C24 C23 . . 120.1(3) ?
    C25 C24 H24 . . 119.9 ?
    C23 C24 H24 . . 119.9 ?
    C24 C25 C26 . . 119.7(3) ?
    C24 C25 H25 . . 120.1 ?
    C26 C25 H25 . . 120.1 ?
    C25 C26 C21 . . 121.0(3) ?
    C25 C26 H26 . . 119.5 ?
    C21 C26 H26 . . 119.5 ?
    C32 C31 C36 . . 118.0(2) ?
    C32 C31 C2 . . 122.5(2) ?
    C36 C31 C2 . . 119.5(2) ?
    C33 C32 C31 . . 120.9(2) ?
    C33 C32 H32 . . 119.6 ?
    C31 C32 H32 . . 119.6 ?
    C33 C34 C35 . . 119.8(2) ?
    C33 C34 H34 . . 120.1 ?
    C35 C34 H34 . . 120.1 ?
    C36 C35 C34 . . 120.1(2) ?
    C36 C35 H35 . . 119.9 ?
    C34 C35 H35 . . 119.9 ?
    C35 C36 C31 . . 121.1(2) ?
    C35 C36 H36 . . 119.5 ?
    C31 C36 H36 . . 119.5 ?
    C34 C33 C32 . . 120.0(2) ?
    C34 C33 H33 . . 120.0 ?
    C32 C33 H33 . . 120.0 ?
loop_
    _geom_torsion_atom_site_label_1
    _geom_torsion_atom_site_label_2
    _geom_torsion_atom_site_label_3
    _geom_torsion_atom_site_label_4
    _geom_torsion_site_symmetry_1
    _geom_torsion_site_symmetry_2
    _geom_torsion_site_symmetry_3
    _geom_torsion_site_symmetry_4
    _geom_torsion
    _geom_torsion_publ_flag
    C8 N1 C1 C2 . . . . 40.5(3) ?
    C11 N1 C1 C2 . . . . -146.37(19) ?
    C8 N1 C1 C21 . . . . -82.7(2) ?
    C11 N1 C1 C21 . . . . 90.5(2) ?
    N1 C1 C2 N2 . . . . -33.5(3) ?
    C21 C1 C2 N2 . . . . 93.0(3) ?
    N1 C1 C2 C31 . . . . 149.66(19) ?
    C21 C1 C2 C31 . . . . -83.8(2) ?
    C31 C2 N2 C3 . . . . -176.7(2) ?
    C1 C2 N2 C3 . . . . 6.5(3) ?
    C2 N2 C3 C4 . . . . -168.5(2) ?
    C2 N2 C3 C8 . . . . 16.2(3) ?
    C8 C3 C4 C5 . . . . 1.4(4) ?
    N2 C3 C4 C5 . . . . -174.0(2) ?
    C3 C4 C5 C6 . . . . 0.1(4) ?
    C4 C5 C6 C7 . . . . -1.3(4) ?
    C5 C6 C7 C8 . . . . 0.9(4) ?
    C11 N1 C8 C7 . . . . -16.9(3) ?
    C1 N1 C8 C7 . . . . 155.9(2) ?
    C11 N1 C8 C3 . . . . 164.7(2) ?
    C1 N1 C8 C3 . . . . -22.5(3) ?
    C6 C7 C8 N1 . . . . -177.7(2) ?
    C6 C7 C8 C3 . . . . 0.7(3) ?
    C4 C3 C8 N1 . . . . 176.6(2) ?
    N2 C3 C8 N1 . . . . -8.1(3) ?
    C4 C3 C8 C7 . . . . -1.8(3) ?
    N2 C3 C8 C7 . . . . 173.5(2) ?
    C8 N1 C11 C16 . . . . 139.9(2) ?
    C1 N1 C11 C16 . . . . -32.9(3) ?
    C8 N1 C11 C12 . . . . -42.1(3) ?
    C1 N1 C11 C12 . . . . 145.1(2) ?
    C16 C11 C12 C13 . . . . 0.0(3) ?
    N1 C11 C12 C13 . . . . -178.0(2) ?
    C11 C12 C13 C14 . . . . -0.2(4) ?
    C12 C13 C14 C15 . . . . 0.6(4) ?
    C13 C14 C15 C16 . . . . -0.8(4) ?
    C14 C15 C16 C11 . . . . 0.6(4) ?
    C12 C11 C16 C15 . . . . -0.2(4) ?
    N1 C11 C16 C15 . . . . 177.9(2) ?
    N1 C1 C21 C22 . . . . 24.1(3) ?
    C2 C1 C21 C22 . . . . -98.8(3) ?
    N1 C1 C21 C26 . . . . -156.4(2) ?
    C2 C1 C21 C26 . . . . 80.7(3) ?
    C26 C21 C22 C23 . . . . -0.8(4) ?
    C1 C21 C22 C23 . . . . 178.7(2) ?
    C21 C22 C23 C24 . . . . 0.9(4) ?
    C22 C23 C24 C25 . . . . -0.7(4) ?
    C23 C24 C25 C26 . . . . 0.5(4) ?
    C24 C25 C26 C21 . . . . -0.5(4) ?
    C22 C21 C26 C25 . . . . 0.6(4) ?
    C1 C21 C26 C25 . . . . -178.9(2) ?
    N2 C2 C31 C32 . . . . 148.6(2) ?
    C1 C2 C31 C32 . . . . -34.5(3) ?
    N2 C2 C31 C36 . . . . -30.0(3) ?
    C1 C2 C31 C36 . . . . 146.9(2) ?
    C36 C31 C32 C33 . . . . 0.2(3) ?
    C2 C31 C32 C33 . . . . -178.4(2) ?
    C33 C34 C35 C36 . . . . 0.3(4) ?
    C34 C35 C36 C31 . . . . -0.6(4) ?
    C32 C31 C36 C35 . . . . 0.3(3) ?
    C2 C31 C36 C35 . . . . 179.0(2) ?
    C35 C34 C33 C32 . . . . 0.2(4) ?
    C31 C32 C33 C34 . . . . -0.5(4) ?
data_global
_journal_date_recd_electronic     2008-09-08
_journal_date_accepted     2008-09-17
_journal_name_full     'Acta Crystallographica, Section E'
_journal_year     2008
_journal_volume     64
_journal_issue     10
_journal_page_first     o1977
_journal_page_last     o1977
_journal_paper_category     QO
_journal_coeditor_code     BT2784
_publ_contact_author_name     'Frank T. Edelmann'
_publ_contact_author_address
;
Chemisches Institut
Otto-von-Guericke-Universitaet Magdeburg
Universitaetsplatz 2
D-39106 Magdeburg
Germany
;
_publ_contact_author_email     frank.edelmann@ovgu.de
_publ_contact_author_fax     '+49-391-6712933'
_publ_contact_author_phone     '+49-391-6718327'
_publ_section_title
;
1,2,3-Triphenyl-1,2-dihydroquinoxaline
;
loop_
    _publ_author_name
    _publ_author_address
    'Edelmann, Frank T.'
;
Chemisches Institut
Otto-von-Guericke-Universit\"at Magdeburg
Universit\"atsplatz 2
D-39106 Magdeburg
Germany
;
    'Blaurock, Steffen'
;
Chemisches Institut
Otto-von-Guericke-Universit\"at Magdeburg
Universit\"atsplatz 2
D-39106 Magdeburg
Germany
;
    'Lorenz, Volker'
;
Chemisches Institut
Otto-von-Guericke-Universit\"at Magdeburg
Universit\"atsplatz 2
D-39106 Magdeburg
Germany
;
    'Fischer, Axel'
;
Chemisches Institut
Otto-von-Guericke-Universit\"at Magdeburg
Universit\"atsplatz 2
D-39106 Magdeburg
Germany
;
