# Supplementary material for: 1,2,3-Triphenyl-1,2-dihydro­quinoxaline
Source: Acta Crystallogr Sect E Struct Rep Online. 2008 Sep 20;64(Pt 10):o1977. doi: 10.1107/S1600536808029905 (PMC2959301; doi:10.1107/S1600536808029905)
Supplement: Supplementary file 2 [file e-64-o1977-Isup2.hkl]

# 
# h,k,l, Fc-squared, Fo-squared, sigma(Fo-squared) and status flag 
# 
data_I
_shelx_title ' maiden1 in P2(1)/n' 
_shelx_refln_list_code          4 
_shelx_F_calc_maximum      169.64 
_exptl_crystal_F_000       760.00 
_reflns_d_resolution_high  0.8398 
 
loop_ 
 _symmetry_equiv_pos_as_xyz 
 'x, y, z' 
 '-x+1/2, y+1/2, -z+1/2' 
 '-x, -y, -z' 
 'x-1/2, -y-1/2, z-1/2' 
 
_cell_length_a    10.1208 
_cell_length_b    10.3738 
_cell_length_c    18.5723 
_cell_angle_alpha  90.000 
_cell_angle_beta   96.486 
_cell_angle_gamma  90.000 
 
_shelx_F_squared_multiplier     1.000 
 
loop_ 
 _refln_index_h 
 _refln_index_k 
 _refln_index_l 
 _refln_F_squared_calc 
 _refln_F_squared_meas 
 _refln_F_squared_sigma 
 _refln_observed_status 
   2   0   0      872.33      814.12     11.20 o 
   4   0   0        0.82        4.06      4.21 o 
   6   0   0      502.83      485.65     18.67 o 
   8   0   0       25.60       30.94      8.30 o 
  10   0   0      174.81      162.62     35.52 o 
   2   1   0      112.26      111.56      6.59 o 
   3   1   0      646.71      631.33      7.91 o 
   4   1   0        4.84        3.30      3.10 o 
   5   1   0      192.47      195.05      6.67 o 
   6   1   0        8.43       15.42      3.95 o 
   7   1   0      712.37      748.17     13.28 o 
   8   1   0        0.16        5.37      4.58 o 
   9   1   0      123.61      129.60     12.37 o 
  10   1   0        6.26        6.77      5.42 o 
  11   1   0        0.46        1.46     10.68 o 
   0   2   0    17209.39    16136.55     53.36 o 
   1   2   0        0.05        2.46      2.33 o 
   2   2   0     4208.60     4013.93     41.92 o 
   3   2   0      737.93      715.26      8.82 o 
   4   2   0       81.23       89.68      5.18 o 
   5   2   0      726.78      749.05     20.36 o 
   6   2   0     1590.09     1729.69     30.88 o 
   7   2   0       14.85        6.63      6.81 o 
   8   2   0       78.55       63.30      7.64 o 
   9   2   0       35.62       47.68      5.96 o 
  10   2   0       21.98        6.71      7.03 o 
  11   2   0       71.11       87.82      8.30 o 
   1   3   0     4700.09     4536.52     36.08 o 
   2   3   0      362.14      371.05      6.59 o 
   3   3   0      172.83      169.00      6.21 o 
   4   3   0        2.58        1.64      4.72 o 
   5   3   0        0.23       -0.82      3.43 o 
   6   3   0        2.82       -3.50      3.75 o 
   7   3   0       15.35        7.98      4.39 o 
   8   3   0       53.56       54.66      6.51 o 
   9   3   0       21.23       10.59      5.15 o 
  10   3   0        2.20        4.67      6.21 o 
  11   3   0        1.75       11.01      5.82 o 
   0   4   0     1069.71     1064.56     15.58 o 
   1   4   0       27.43       37.11      4.27 o 
   2   4   0      261.80      291.13      7.05 o 
   3   4   0       84.03       86.42      4.97 o 
   4   4   0       11.79       16.27      4.79 o 
   5   4   0     1097.75     1133.76     28.47 o 
   6   4   0     1046.43     1047.00     15.29 o 
   7   4   0        2.54       -4.04      4.39 o 
   8   4   0       30.75       26.86      5.53 o 
   9   4   0       25.58       36.13      6.21 o 
  10   4   0       25.05       14.27      5.83 o 
  11   4   0        0.06      -15.79     15.79 o 
   1   5   0      161.03      139.11      5.89 o 
   2   5   0      981.62     1026.54     14.39 o 
   3   5   0        9.56        6.22      3.63 o 
   4   5   0      196.18      184.05      7.78 o 
   5   5   0      584.86      592.01     11.64 o 
   6   5   0       53.01       58.68      7.64 o 
   7   5   0        5.36       11.95      6.29 o 
   8   5   0        7.17        7.39      5.09 o 
   9   5   0       50.26       55.68      6.52 o 
  10   5   0        2.30       -3.54     11.50 o 
   0   6   0     2943.15     3176.47     46.67 o 
   1   6   0      365.54      337.80     11.55 o 
   2   6   0        0.02       -1.11      4.94 o 
   3   6   0      453.50      468.24     12.12 o 
   4   6   0      894.72      875.24     23.75 o 
   5   6   0       88.71       84.76      6.76 o 
   6   6   0       38.56       41.71      5.99 o 
   7   6   0       38.82       33.00      6.29 o 
   8   6   0      425.58      439.79     22.37 o 
   9   6   0      117.15      117.97      9.88 o 
  10   6   0        0.00       -7.87      7.87 o 
   1   7   0      150.90      179.39     24.63 o 
   2   7   0       20.87        5.70      9.33 o 
   3   7   0      249.92      250.30     12.19 o 
   4   7   0      953.54      946.79     48.23 o 
   5   7   0       49.81       52.30      7.97 o 
   6   7   0        1.23      -11.32     16.85 o 
   7   7   0       92.38       66.54      9.51 o 
   8   7   0       72.97       80.74     30.08 o 
   9   7   0       12.79       19.38      8.78 o 
   0   8   0        3.30       14.52      9.33 o 
   1   8   0       76.98       69.11     17.11 o 
   2   8   0       38.67       37.87      7.52 o 
   3   8   0       42.40       35.93      7.33 o 
   4   8   0        2.53       -3.97     16.60 o 
   5   8   0       11.63        8.56      6.23 o 
   6   8   0       35.50       17.11      7.70 o 
   7   8   0       39.28       32.15      9.17 o 
   8   8   0       30.30       24.12     10.11 o 
   9   8   0        5.42       -2.07      8.07 o 
   1   9   0       32.50       10.63     28.26 o 
   2   9   0        6.92        9.85      6.60 o 
   3   9   0        0.85        5.46     10.11 o 
   4   9   0       53.24       67.26      9.59 o 
   5   9   0      108.17      109.85     11.35 o 
   6   9   0       13.45       -6.60      6.60 o 
   7   9   0       37.15       32.55      9.51 o 
   8   9   0        9.73       11.67      8.80 o 
   0  10   0      152.62      133.80     17.11 o 
   1  10   0        2.71       12.58     12.19 o 
   2  10   0        0.08       13.48     11.41 o 
   3  10   0        8.55       15.56     10.63 o 
   4  10   0       78.02       88.03     10.63 o 
   5  10   0        3.29       -0.20      6.57 o 
   6  10   0      395.36      407.32     19.96 o 
   7  10   0        8.13       22.40     16.85 o 
   1  11   0       78.52       74.68     10.62 o 
   2  11   0       37.87       26.55      8.20 o 
   3  11   0       37.46       31.30     10.11 o 
   4  11   0        3.96      -10.63     10.63 o 
   5  11   0        8.65        2.32      8.20 o 
   0  12   0       10.64       21.78     12.45 o 
   1  12   0        1.71       12.65     16.34 o 
   2  12   0       18.74        1.00      8.20 o 
 -11   0   1       74.68       56.53     16.60 o 
  -9   0   1       99.27       91.27     16.08 o 
  -7   0   1       67.35       74.68     12.45 o 
  -5   0   1     1221.87     1312.60     29.56 o 
  -3   0   1       70.94       66.90      8.30 o 
   3   0   1     5369.65     5203.71     47.19 o 
   5   0   1      773.67      858.81     23.86 o 
   7   0   1      238.92      256.71     16.60 o 
   9   0   1      800.60      839.63     32.15 o 
  11   0   1       39.19       36.82     14.00 o 
 -11   1   1        0.09        9.90      8.41 o 
 -10   1   1       64.11       79.18     10.62 o 
  -9   1   1      816.14      836.32     30.34 o 
  -8   1   1        0.74       -6.25      6.78 o 
  -7   1   1      147.09      127.66     14.52 o 
  -6   1   1      476.68      482.76     35.78 o 
  -5   1   1      221.80      218.55      9.88 o 
  -4   1   1      932.04      928.85     16.98 o 
  -3   1   1     6912.85     6907.53     37.77 o 
  -2   1   1     6067.44     5736.48     29.64 o 
   1   1   1     7779.32     7034.87     88.16 o 
   2   1   1     8317.91     7875.99    105.54 o 
   3   1   1       54.31       56.28      5.45 o 
   4   1   1      395.70      371.99     10.45 o 
   5   1   1      845.52      868.06     44.08 o 
   6   1   1       75.80       66.94      7.33 o 
   7   1   1       21.79       18.10     18.93 o 
   8   1   1      128.79      124.94     17.37 o 
   9   1   1       17.85       18.00     12.45 o 
  10   1   1       48.29       57.01      9.88 o 
  11   1   1        0.25        2.59     11.41 o 
 -11   2   1       15.96       18.79     10.37 o 
 -10   2   1      186.23      194.92     23.08 o 
  -9   2   1      124.82      117.81     11.35 o 
  -8   2   1       23.08       20.86      7.51 o 
  -7   2   1       33.03        7.78      7.00 o 
  -6   2   1      107.95      111.54     10.89 o 
  -5   2   1       53.09       52.00      6.57 o 
  -4   2   1      243.06      255.35      9.88 o 
  -3   2   1      105.23      104.50      6.23 o 
  -2   2   1     2027.35     1993.00     56.79 o 
  -1   2   1     3439.20     3264.00     38.38 o 
   0   2   1     6707.90     6466.26     66.12 o 
   1   2   1     6409.55     6072.21     33.97 o 
   2   2   1      103.33      102.78      5.87 o 
   3   2   1        7.13       11.15      4.40 o 
   4   2   1       77.31       91.34      7.14 o 
   5   2   1     2508.18     2618.55     86.09 o 
   6   2   1     1000.32     1092.44     45.38 o 
   7   2   1        2.58        1.82      5.87 o 
   8   2   1      203.47      181.68     11.67 o 
   9   2   1      164.91      147.69     11.72 o 
  10   2   1      112.37      115.59     11.72 o 
  11   2   1       51.39       68.70     12.97 o 
 -11   3   1        9.29        4.48     14.26 o 
 -10   3   1      179.99      207.21     14.77 o 
  -9   3   1        2.39       -7.22      7.22 o 
  -8   3   1       62.44       66.18     17.89 o 
  -7   3   1       26.78       12.81     15.30 o 
  -6   3   1      342.53      356.74     13.38 o 
  -5   3   1      382.83      386.02     12.65 o 
  -4   3   1      809.78      855.90     16.09 o 
  -3   3   1       89.12       90.59      6.41 o 
  -2   3   1      167.86      159.81      6.97 o 
  -1   3   1     1752.52     1783.93     17.78 o 
   0   3   1     7302.94     7172.26     37.02 o 
   1   3   1      181.17      156.76      6.60 o 
   2   3   1       68.85       59.05      5.31 o 
   3   3   1      113.05       94.53      7.26 o 
   4   3   1     1704.65     1705.78     22.18 o 
   5   3   1      370.59      364.15     12.10 o 
   6   3   1      483.58      471.92     15.02 o 
   7   3   1       15.50       19.71      6.60 o 
   8   3   1        0.00       -6.03      6.22 o 
   9   3   1       21.37       38.64      9.85 o 
  10   3   1      118.19      100.84     19.97 o 
  11   3   1        1.13        4.25      8.04 o 
 -11   4   1        1.93       -6.64      8.20 o 
 -10   4   1       41.94       30.60      9.88 o 
  -9   4   1        0.73       -2.07      6.97 o 
  -8   4   1        3.01        2.85      6.60 o 
  -7   4   1      543.39      549.19     17.96 o 
  -6   4   1        9.05        2.07      8.30 o 
  -5   4   1      152.32      157.62      9.17 o 
  -4   4   1        4.84        7.13      4.94 o 
  -3   4   1      884.43      871.05     16.29 o 
  -2   4   1       94.73       96.15      7.14 o 
  -1   4   1      942.95      925.76     14.85 o 
   0   4   1      724.29      682.34     12.83 o 
   1   4   1     2121.90     2059.03     25.41 o 
   2   4   1       74.66       89.67      7.14 o 
   3   4   1        0.94       -7.68     10.37 o 
   4   4   1        7.06        5.01     10.89 o 
   5   4   1       36.83       45.33      8.82 o 
   6   4   1       13.46       18.65     11.41 o 
   7   4   1       32.28       44.73      8.04 o 
   8   4   1        7.68       12.91      8.82 o 
   9   4   1        0.50       -3.37      8.56 o 
  10   4   1       22.27       17.51      9.15 o 
  11   4   1       72.86       87.30     11.73 o 
 -10   5   1        5.53        9.57      9.59 o 
  -9   5   1       11.71       11.31      7.67 o 
  -8   5   1      110.93      105.53     20.74 o 
  -7   5   1       20.16       16.52      8.82 o 
  -6   5   1      179.25      189.74     15.30 o 
  -5   5   1        4.14       -5.20      5.23 o 
  -4   5   1       72.19       76.85     14.26 o 
  -3   5   1      226.23      263.11     13.48 o 
  -2   5   1      199.54      177.78     10.37 o 
  -1   5   1     2352.34     2535.44     26.95 o 
   0   5   1     2002.37     2169.80     57.05 o 
   1   5   1      584.55      585.43     13.75 o 
   2   5   1      206.46      212.06     11.78 o 
   3   5   1       80.26       73.10     10.89 o 
   4   5   1      265.13      275.08     18.93 o 
   5   5   1        1.37        3.17      5.96 o 
   6   5   1      102.08      104.55     14.00 o 
   7   5   1       10.44        7.76      8.56 o 
   8   5   1       12.25       19.34      8.56 o 
   9   5   1       59.02       68.21      9.90 o 
  10   5   1       69.25       76.42     19.19 o 
 -10   6   1        0.81       -2.59     10.89 o 
  -9   6   1      100.64      132.76     17.11 o 
  -8   6   1       34.26       42.01     12.97 o 
  -7   6   1      268.90      264.49     19.19 o 
  -6   6   1        3.25        8.82      8.82 o 
  -5   6   1      213.79      197.07     15.56 o 
  -4   6   1      101.30       82.98     11.93 o 
  -3   6   1      357.52      353.69     18.15 o 
  -2   6   1     2420.19     2548.44     42.53 o 
  -1   6   1      921.83      933.49     25.41 o 
   0   6   1        7.49       11.93      7.26 o 
   1   6   1       46.57       39.41      8.82 o 
   2   6   1       52.86       51.34      9.33 o 
   3   6   1       18.62        9.17      5.83 o 
   4   6   1        0.02       -5.45      5.45 o 
   5   6   1      133.52      137.67      9.88 o 
   6   6   1      112.08      109.64      9.59 o 
   7   6   1        2.87       -7.78      7.78 o 
   8   6   1        0.40       -0.53     14.26 o 
   9   6   1      182.42      156.51     25.93 o 
  10   6   1       32.88       33.76     10.46 o 
  -9   7   1       82.45       91.79     15.56 o 
  -8   7   1       70.99       80.38     15.04 o 
  -7   7   1      248.86      245.30     19.19 o 
  -6   7   1     1716.43     1763.27     43.04 o 
  -5   7   1      598.97      690.79     28.00 o 
  -4   7   1       26.25       33.19      9.85 o 
  -3   7   1        3.31       12.97      8.30 o 
  -2   7   1      305.68      381.18     19.19 o 
  -1   7   1      350.16      357.32     18.67 o 
   0   7   1       50.11       39.93      8.82 o 
   1   7   1      356.55      361.47     18.67 o 
   2   7   1       70.22       43.56      9.85 o 
   3   7   1      342.89      340.21     19.19 o 
   4   7   1      471.76      407.63     21.78 o 
   5   7   1     1755.59     1763.27     47.71 o 
   6   7   1       53.69       36.82     11.41 o 
   7   7   1      122.62      133.80     16.08 o 
   8   7   1        0.88        7.26     10.89 o 
   9   7   1        9.93       23.34     11.93 o 
  -9   8   1       43.90       46.16     14.00 o 
  -8   8   1      230.64      262.93     22.82 o 
  -7   8   1       38.94       30.08     11.41 o 
  -6   8   1       12.73       25.41     11.93 o 
  -5   8   1        0.03        2.07      9.85 o 
  -4   8   1      328.41      333.98     21.26 o 
  -3   8   1      256.93      294.05     19.71 o 
  -2   8   1       17.25       10.89      9.33 o 
  -1   8   1        9.70       10.37      8.82 o 
   0   8   1       57.59       75.72     10.89 o 
   1   8   1       31.33       19.19      9.85 o 
   2   8   1       30.88       34.23      9.85 o 
   3   8   1      489.17      455.86     23.34 o 
   4   8   1      482.48      483.86     23.86 o 
   5   8   1        5.67        6.22      8.82 o 
   6   8   1       51.25       58.08     14.00 o 
   7   8   1      302.22      271.75     22.30 o 
   8   8   1       16.78       29.56     11.41 o 
   9   8   1        8.54        2.59     12.45 o 
  -8   9   1       49.33       72.09     15.04 o 
  -7   9   1      261.60      256.19     24.37 o 
  -6   9   1       36.23       -7.26     10.89 o 
  -5   9   1       85.92       89.72     14.52 o 
  -4   9   1        2.12       -8.30      8.30 o 
  -3   9   1      156.50      152.99     16.60 o 
  -2   9   1       29.73       32.15     10.37 o 
  -1   9   1      274.63      254.64     18.67 o 
   0   9   1      121.94      127.06     14.52 o 
   1   9   1      101.90       63.27     11.93 o 
   2   9   1        3.20       -3.63      9.33 o 
   3   9   1      326.46      330.87     21.78 o 
   4   9   1       27.34        6.22     10.37 o 
   5   9   1      150.79      177.36     19.19 o 
   6   9   1      126.14      161.29     18.15 o 
   7   9   1       68.89       45.12     14.00 o 
   8   9   1       22.68        8.30     12.45 o 
  -7  10   1      147.85      146.25     21.26 o 
  -6  10   1        7.79       -9.33      9.33 o 
  -5  10   1        1.80        3.63     10.89 o 
  -4  10   1       35.96       34.23     11.93 o 
  -3  10   1      162.75      163.88     19.19 o 
  -2  10   1        6.84       -2.07      9.85 o 
  -1  10   1        1.33        6.22      9.33 o 
   0  10   1       35.39       44.60     12.45 o 
   1  10   1       26.40       37.34     12.97 o 
   2  10   1       44.19       37.86     11.93 o 
   3  10   1        3.04        4.67     10.37 o 
   4  10   1       78.13      108.39     15.56 o 
   5  10   1       39.29       57.05     13.48 o 
   6  10   1       73.18      107.35     17.11 o 
  -5  11   1       11.98       23.34     12.45 o 
  -4  11   1       17.88       58.08     14.52 o 
  -3  11   1        0.05       -6.22     10.37 o 
  -2  11   1        0.02        3.63      9.85 o 
  -1  11   1      161.18      164.40     19.19 o 
   0  11   1        3.46        8.30     10.89 o 
   1  11   1        1.01       -1.04     10.89 o 
   2  11   1       39.48       17.11     12.45 o 
   3  11   1        0.62       14.00     11.41 o 
   4  11   1       12.27        2.59     10.37 o 
   5  11   1       19.36       24.89     12.45 o 
  -2  12   1        0.31       26.45     12.45 o 
  -1  12   1        0.99       -9.33      9.33 o 
   0  12   1       32.89       55.49     13.48 o 
   1  12   1        8.49       36.82     12.45 o 
   2  12   1       92.97      119.28     18.15 o 
 -12   0   2        3.59        2.59     12.97 o 
 -10   0   2      283.44      263.97     23.34 o 
  -8   0   2      909.16      984.32     33.71 o 
  -6   0   2      838.43      902.90     26.97 o 
  -4   0   2     2765.24     2882.94     40.45 o 
  -2   0   2    13035.45    12450.73     68.97 o 
   2   0   2     7081.61     6649.07     45.12 o 
   4   0   2     1030.75     1044.99     23.34 o 
   6   0   2     2128.64     2267.35     41.49 o 
   8   0   2       71.38       67.42     12.97 o 
  10   0   2       53.33       59.12     13.48 o 
 -12   1   2       26.35       35.48     14.78 o 
 -11   1   2       30.11       24.38     15.04 o 
 -10   1   2      119.08      107.88     12.08 o 
  -9   1   2       94.64       71.04     10.37 o 
  -8   1   2       55.60       58.53      9.30 o 
  -7   1   2       40.84       36.48      9.08 o 
  -6   1   2        3.82        1.62      5.46 o 
  -5   1   2      479.50      483.36     13.94 o 
  -4   1   2     3565.62     3710.57     32.01 o 
  -3   1   2    15317.04    14908.72     61.78 o 
  -2   1   2    22211.13    20797.68     70.22 o 
  -1   1   2      757.91      706.09      8.61 o 
   1   1   2      420.08      361.25     15.56 o 
   2   1   2     5381.10     5318.58    105.54 o 
   3   1   2      420.08      420.55     12.97 o 
   4   1   2      333.78      347.40     10.81 o 
   5   1   2       18.59       38.72     15.04 o 
   6   1   2      114.72       88.94      8.07 o 
   7   1   2       61.84       55.08      7.51 o 
   8   1   2      178.00      167.23     11.35 o 
   9   1   2       68.43       85.57     17.37 o 
  10   1   2      404.21      430.47     19.06 o 
  11   1   2       28.24       16.09     18.41 o 
 -11   2   2        0.15      -16.08     16.08 o 
 -10   2   2        8.55        7.94      8.41 o 
  -9   2   2       72.12       57.94     19.71 o 
  -8   2   2      193.18      195.29     16.08 o 
  -7   2   2      113.11       90.24      9.30 o 
  -6   2   2       54.82       55.22      7.46 o 
  -5   2   2       26.74       23.35      8.04 o 
  -4   2   2      847.30      902.83     62.49 o 
  -3   2   2      127.29      101.79     10.89 o 
  -2   2   2     6258.02     5971.38    117.21 o 
  -1   2   2     2266.84     2174.11     75.72 o 
   0   2   2      208.01      188.38      6.74 o 
   1   2   2      869.43      840.75     18.93 o 
   2   2   2       71.92       67.10      5.31 o 
   3   2   2       19.12       12.53      4.57 o 
   4   2   2     3162.65     3258.01     93.61 o 
   5   2   2      129.73      138.33     10.89 o 
   6   2   2      102.89       97.94     12.45 o 
   7   2   2      497.35      538.63     16.68 o 
   8   2   2        0.51        4.30      6.11 o 
   9   2   2       58.23       52.92     10.37 o 
  10   2   2        0.16       -5.70      6.48 o 
  11   2   2       94.50      112.31     16.85 o 
 -11   3   2        0.00       20.94      9.22 o 
 -10   3   2        0.62        6.28      7.22 o 
  -9   3   2      398.64      395.72     22.30 o 
  -8   3   2      103.80       92.29     19.97 o 
  -7   3   2        7.08       11.15      6.60 o 
  -6   3   2      141.93      129.43      9.53 o 
  -5   3   2       18.99       18.67      5.50 o 
  -4   3   2     1499.06     1463.01     25.67 o 
  -3   3   2       98.23      104.56      6.78 o 
  -2   3   2      246.07      233.58     12.97 o 
  -1   3   2      107.88      106.00     17.89 o 
   0   3   2      567.05      539.38     19.71 o 
   1   3   2      614.30      575.66     11.00 o 
   2   3   2       81.19       74.16      5.87 o 
   3   3   2      116.02      112.82     16.34 o 
   4   3   2      150.57      157.16      8.61 o 
   5   3   2       57.66       48.68      6.60 o 
   6   3   2      430.60      468.57     14.85 o 
   7   3   2       11.79        5.96     10.11 o 
   8   3   2       13.83        9.94      8.30 o 
   9   3   2       73.56       59.96      9.15 o 
  10   3   2        0.11       -2.51      7.09 o 
  11   3   2       68.80       77.30     14.00 o 
 -11   4   2       35.02       61.91     11.14 o 
 -10   4   2       10.21      -12.71     12.71 o 
  -9   4   2       26.27       26.03      8.34 o 
  -8   4   2        8.31        5.01     10.89 o 
  -7   4   2      244.85      224.59     12.45 o 
  -6   4   2      139.31      138.19     16.34 o 
  -5   4   2      139.22      130.59     13.48 o 
  -4   4   2       92.66       86.58      7.14 o 
  -3   4   2       13.79       16.23      6.04 o 
  -2   4   2      497.71      446.03     12.08 o 
  -1   4   2     7684.81     7861.34     45.10 o 
   0   4   2      514.29      513.69     11.55 o 
   1   4   2      809.05      840.40     14.48 o 
   2   4   2        0.56        3.84      5.31 o 
   3   4   2       51.12       60.19     10.63 o 
   4   4   2      183.69      197.59      9.17 o 
   5   4   2      254.91      276.48     22.82 o 
   6   4   2       12.05       -1.04      7.78 o 
   7   4   2       55.74       68.88      8.43 o 
   8   4   2      151.96      177.21     12.47 o 
   9   4   2       84.97       80.35     10.27 o 
  10   4   2       36.81       50.01      9.53 o 
  11   4   2        2.79        2.98      9.08 o 
 -11   5   2       49.14       37.42     10.41 o 
 -10   5   2        0.35       -6.94     22.82 o 
  -9   5   2        0.85       10.92      7.67 o 
  -8   5   2      124.53      100.58     10.98 o 
  -7   5   2      290.82      288.24     22.56 o 
  -6   5   2      394.58      387.52     35.27 o 
  -5   5   2       60.73       53.00      7.46 o 
  -4   5   2      280.67      312.69     11.91 o 
  -3   5   2       58.32       48.66      6.41 o 
  -2   5   2      827.77      886.07     17.24 o 
  -1   5   2     1965.72     1975.75     24.20 o 
   0   5   2     2309.42     2451.61     26.76 o 
   1   5   2       73.84       93.70      7.52 o 
   2   5   2        5.66        2.67      5.09 o 
   3   5   2       85.96      102.41      8.82 o 
   4   5   2        8.29       10.63      5.50 o 
   5   5   2      125.21      138.26     19.97 o 
   6   5   2       63.70       53.89     10.63 o 
   7   5   2      201.16      205.12     21.52 o 
   8   5   2       24.96       15.66      7.67 o 
   9   5   2       11.97       31.57      8.24 o 
  10   5   2       45.37       37.59     10.27 o 
 -10   6   2       36.75       34.75     13.48 o 
  -9   6   2        0.14       -9.85      9.85 o 
  -8   6   2       51.13       64.83     14.00 o 
  -7   6   2     3072.77     2922.35     56.01 o 
  -6   6   2        6.00        1.04      8.82 o 
  -5   6   2      224.02      226.63     17.11 o 
  -4   6   2      121.01       85.57     11.41 o 
  -3   6   2       47.23       42.53      9.33 o 
  -2   6   2      217.25      222.48     14.52 o 
  -1   6   2        6.81        6.22      7.26 o 
   0   6   2       66.76       56.01      9.33 o 
   1   6   2        0.72        8.82      7.26 o 
   2   6   2      844.12      828.22     25.41 o 
   3   6   2      138.25      149.75      9.71 o 
   4   6   2      203.01      215.25     11.37 o 
   5   6   2        2.32        2.85      5.87 o 
   6   6   2      182.47      173.69     22.30 o 
   7   6   2       47.76       50.19      8.78 o 
   8   6   2       42.38       39.67      8.80 o 
   9   6   2       48.55       37.09      9.30 o 
  10   6   2        2.24       -7.31      7.31 o 
  -9   7   2       14.74       37.34     14.00 o 
  -8   7   2       43.76       45.64     12.97 o 
  -7   7   2       17.05       20.23     10.37 o 
  -6   7   2      529.27      572.54     26.97 o 
  -5   7   2        2.86        6.22      8.82 o 
  -4   7   2       24.73       30.60      9.85 o 
  -3   7   2     1200.54     1251.40     34.23 o 
  -2   7   2        5.21       -6.22      6.22 o 
  -1   7   2      334.95      355.76     18.67 o 
   0   7   2      173.17      183.59     14.52 o 
   1   7   2        5.82        4.15      7.78 o 
   2   7   2      395.21      397.25     20.23 o 
   3   7   2        4.61       -4.67      7.78 o 
   4   7   2        1.60        3.11      8.30 o 
   5   7   2      288.91      308.05     20.74 o 
   6   7   2      270.80      222.48     18.67 o 
   7   7   2      500.14      450.67     25.93 o 
   8   7   2        2.83       34.75     11.93 o 
   9   7   2        9.77       19.71     11.93 o 
  -9   8   2        0.60       -1.56     10.89 o 
  -8   8   2       54.63       81.42     15.04 o 
  -7   8   2       42.88       59.12     14.00 o 
  -6   8   2       46.87       46.16     12.97 o 
  -5   8   2      154.35      178.92     16.60 o 
  -4   8   2       11.76       14.00      9.33 o 
  -3   8   2      218.48      225.08     17.63 o 
  -2   8   2      909.24      899.27     30.08 o 
  -1   8   2        0.49       -7.26      7.26 o 
   0   8   2       24.12       13.48      8.82 o 
   1   8   2       51.24       47.19     10.37 o 
   2   8   2      143.63      110.98     14.00 o 
   3   8   2      838.76      791.91     30.08 o 
   4   8   2     2148.38     2057.84     47.71 o 
   5   8   2        0.97       -2.07      9.85 o 
   6   8   2       29.61       14.00     10.89 o 
   7   8   2       82.36       93.87     16.60 o 
   8   8   2        9.70       10.37     11.93 o 
  -8   9   2      103.10      138.47     19.19 o 
  -7   9   2        5.46       -8.82     10.37 o 
  -6   9   2       49.10       80.90     15.56 o 
  -5   9   2       41.08       32.15     12.45 o 
  -4   9   2       27.26       -3.11      9.33 o 
  -3   9   2        3.29        4.15      9.85 o 
  -2   9   2       18.43       34.23     11.41 o 
  -1   9   2        2.25       12.97      9.33 o 
   0   9   2       45.81       50.30     11.93 o 
   1   9   2       16.04       25.41     10.37 o 
   2   9   2        2.58        2.07      8.82 o 
   3   9   2      201.71      176.33     17.11 o 
   4   9   2        0.03        4.15      9.33 o 
   5   9   2       60.24       53.94     13.48 o 
   6   9   2       12.09       13.48     10.89 o 
   7   9   2        1.60       -7.78     10.37 o 
   8   9   2       67.09       54.97     15.56 o 
  -7  10   2       89.53      104.24     18.15 o 
  -6  10   2       12.47       -4.15     10.37 o 
  -5  10   2       46.84       35.78     13.48 o 
  -4  10   2        5.65        7.26     11.93 o 
  -3  10   2        0.05       -8.82      8.82 o 
  -2  10   2     1096.94     1013.88     38.38 o 
  -1  10   2       10.23       25.93     10.89 o 
   0  10   2      185.77      188.25     18.15 o 
   1  10   2       30.15       57.05     12.97 o 
   2  10   2       20.06       37.34     11.93 o 
   3  10   2        3.88        1.04      9.33 o 
   4  10   2       71.81       76.24     15.56 o 
   5  10   2       25.30       41.49     12.45 o 
   6  10   2       13.56        7.78     11.93 o 
  -5  11   2        0.53       -6.74      9.85 o 
  -4  11   2        8.80       22.30     11.93 o 
  -3  11   2        0.81       15.04     11.41 o 
  -2  11   2        0.19       -8.82      9.85 o 
  -1  11   2       29.39       45.12     13.48 o 
   0  11   2       12.65        1.04      9.85 o 
   1  11   2        0.30       11.93     10.89 o 
   2  11   2        0.01       -5.19      9.85 o 
   3  11   2        0.03        5.19     10.37 o 
   4  11   2       22.29       -9.33      9.33 o 
   5  11   2       17.02       29.56     12.45 o 
  -2  12   2       66.11       76.75     16.60 o 
  -1  12   2        0.46       -8.30     10.89 o 
   0  12   2       16.74      -10.89     10.89 o 
   1  12   2       21.21        8.30     12.45 o 
   2  12   2        0.39       -9.85      9.85 o 
 -11   0   3       40.71       14.00     15.04 o 
  -9   0   3     1627.21     1611.83     46.16 o 
  -7   0   3      286.93      288.86     19.19 o 
  -5   0   3     4527.54     4479.73     58.60 o 
  -3   0   3     2882.58     2834.19     36.82 o 
  -1   0   3     5714.63     5310.54     37.34 o 
   1   0   3     7571.49     6913.56     44.60 o 
   3   0   3      151.59      168.55     10.37 o 
   5   0   3      364.11      442.37     18.15 o 
   7   0   3        9.51       18.15      8.30 o 
   9   0   3        2.33       -8.30      8.30 o 
  11   0   3        1.64       -9.33      9.33 o 
 -12   1   3        7.49        2.24     10.08 o 
 -11   1   3      109.80      104.29     13.38 o 
 -10   1   3       52.06       24.82     15.04 o 
  -9   1   3        1.44       17.99      8.41 o 
  -8   1   3       12.78        2.74     12.71 o 
  -7   1   3      206.44      221.99     16.85 o 
  -6   1   3       16.56        8.30      5.98 o 
  -5   1   3       67.84       66.63      7.51 o 
  -4   1   3       56.38       41.47     13.74 o 
  -3   1   3     2477.53     2433.56     30.60 o 
  -2   1   3    19809.14    18880.31    154.80 o 
  -1   1   3      273.20      261.17      6.74 o 
   0   1   3      425.51      402.38      7.96 o 
   1   1   3     6337.64     5897.47     30.25 o 
   2   1   3       54.34       48.69      5.31 o 
   3   1   3      224.43      229.16      8.30 o 
   4   1   3      778.82      787.54     15.40 o 
   5   1   3        8.48       29.16      7.78 o 
   6   1   3       17.57       32.59      9.59 o 
   7   1   3       24.14       19.08     11.41 o 
   8   1   3        0.29       -1.56      6.23 o 
   9   1   3      412.47      436.39     17.97 o 
  10   1   3        2.23        6.17      7.67 o 
  11   1   3      434.72      426.11     20.54 o 
 -11   2   3        2.28       15.23      8.84 o 
 -10   2   3      289.09      294.26     17.22 o 
  -9   2   3        0.18       15.90      9.59 o 
  -8   2   3      289.42      284.56     14.67 o 
  -7   2   3       37.94       31.62      7.83 o 
  -6   2   3     1263.53     1252.82     38.12 o 
  -5   2   3      675.06      695.70     26.71 o 
  -4   2   3      735.94      722.30     15.19 o 
  -3   2   3      790.04      800.89     23.34 o 
  -2   2   3       82.63       83.19      5.68 o 
  -1   2   3       82.98       87.83     10.89 o 
   0   2   3     5831.64     5551.64     51.08 o 
   1   2   3      228.12      206.17     14.52 o 
   2   2   3     2349.00     2286.22     69.49 o 
   3   2   3       10.60       11.16      6.22 o 
   4   2   3      211.72      240.96     25.41 o 
   5   2   3      440.09      446.66     17.11 o 
   6   2   3      290.85      329.58     12.83 o 
   7   2   3       41.23       43.10      7.33 o 
   8   2   3        6.64       -1.30      6.23 o 
   9   2   3       19.16       16.60      7.33 o 
  10   2   3      472.59      485.69     59.12 o 
  11   2   3       80.61       93.13     21.00 o 
 -11   3   3       16.85       17.11     14.52 o 
 -10   3   3        2.79        5.07     17.37 o 
  -9   3   3       32.70       26.18      8.41 o 
  -8   3   3      581.30      558.10     31.89 o 
  -7   3   3       16.71       24.34      7.78 o 
  -6   3   3       99.20       86.75     13.48 o 
  -5   3   3      200.61      224.55     10.27 o 
  -4   3   3      282.76      283.33     10.25 o 
  -3   3   3      161.61      160.27     26.45 o 
  -2   3   3        8.51       12.45      5.13 o 
  -1   3   3     3930.41     3837.04     28.54 o 
   0   3   3     1149.04     1168.09     15.22 o 
   1   3   3        1.26        2.07      4.03 o 
   2   3   3        7.37        9.33      4.40 o 
   3   3   3     5136.32     5291.88     39.22 o 
   4   3   3      550.58      576.60     29.04 o 
   5   3   3       33.97       23.76      5.98 o 
   6   3   3      249.81      261.92     12.10 o 
   7   3   3       87.72       87.15      8.98 o 
   8   3   3       73.83       78.36      9.17 o 
   9   3   3       44.89       49.79      9.17 o 
  10   3   3       10.94       22.90      8.04 o 
  11   3   3        5.57        2.07      8.82 o 
 -11   4   3        0.53        2.75      9.11 o 
 -10   4   3       19.91       12.45     22.30 o 
  -9   4   3        1.56        5.85     23.08 o 
  -8   4   3      176.15      169.74     12.45 o 
  -7   4   3        7.90        6.13      6.78 o 
  -6   4   3       52.23       51.42      7.51 o 
  -5   4   3        4.67       -2.69      5.09 o 
  -4   4   3      124.77      136.04      8.20 o 
  -3   4   3      134.12      127.95      8.61 o 
  -2   4   3      276.16      254.59     10.08 o 
  -1   4   3      224.52      220.98     16.60 o 
   0   4   3       71.20       73.28      6.22 o 
   1   4   3      169.14      171.98     14.52 o 
   2   4   3       24.69       20.28     12.45 o 
   3   4   3      175.87      196.79     14.26 o 
   4   4   3      289.36      303.31     11.55 o 
   5   4   3      110.52      102.86     10.63 o 
   6   4   3       37.30       35.64      6.97 o 
   7   4   3        7.39        5.52      6.57 o 
   8   4   3        2.45       -0.44      6.85 o 
   9   4   3        8.53        9.23      7.46 o 
  10   4   3      235.85      275.69     16.49 o 
  11   4   3       31.10       19.86     16.34 o 
 -11   5   3       18.88        3.84     15.56 o 
 -10   5   3      318.39      329.09     50.82 o 
  -9   5   3       77.86       74.09     10.78 o 
  -8   5   3      904.24      893.00     24.56 o 
  -7   5   3      248.02      233.58     12.98 o 
  -6   5   3      483.72      491.04     16.29 o 
  -5   5   3       35.23       35.08      6.35 o 
  -4   5   3        0.11        6.31      5.68 o 
  -3   5   3       87.63       69.06      9.59 o 
  -2   5   3     1192.79     1224.08     19.98 o 
  -1   5   3      448.86      412.99     12.65 o 
   0   5   3     1062.09     1136.13     20.38 o 
   1   5   3      662.14      721.06     32.93 o 
   2   5   3      766.67      818.02     16.68 o 
   3   5   3       57.62       62.62      6.60 o 
   4   5   3       28.41       28.95      6.20 o 
   5   5   3        0.70        3.43      6.04 o 
   6   5   3       13.84       12.42      6.78 o 
   7   5   3        9.52       14.99      6.94 o 
   8   5   3       16.56       25.73     14.00 o 
   9   5   3       23.35       25.41      8.43 o 
  10   5   3       16.52        9.77     14.52 o 
 -10   6   3       80.09      120.84     17.63 o 
  -9   6   3      268.05      290.94     22.82 o 
  -8   6   3       57.33       74.68     14.00 o 
  -7   6   3      215.90      227.67     18.67 o 
  -6   6   3       56.91       58.60     11.41 o 
  -5   6   3      231.95      247.38     17.63 o 
  -4   6   3      321.18      321.02     18.15 o 
  -3   6   3      113.17      103.72     11.93 o 
  -2   6   3      363.38      366.66     17.63 o 
  -1   6   3      198.16      197.59     14.00 o 
   0   6   3       82.96       70.53      9.85 o 
   1   6   3       28.62       11.93      7.26 o 
   2   6   3      263.35      267.60     16.08 o 
   3   6   3      227.91      218.32     11.67 o 
   4   6   3      258.48      284.47     12.45 o 
   5   6   3      231.88      229.88     15.56 o 
   6   6   3        5.05       16.19      6.94 o 
   7   6   3      270.24      269.65     50.05 o 
   8   6   3       88.25       85.62     10.78 o 
   9   6   3       11.17       26.45     12.97 o 
  10   6   3        0.04       -5.39      7.85 o 
  -9   7   3        0.16       -5.19     10.37 o 
  -8   7   3       47.91       58.60     14.00 o 
  -7   7   3      119.99       90.24     14.00 o 
  -6   7   3     1398.58     1487.37     41.49 o 
  -5   7   3      637.31      679.38     28.52 o 
  -4   7   3       20.73       32.15     10.89 o 
  -3   7   3      183.74      206.41     16.08 o 
  -2   7   3      105.46      110.98     12.97 o 
  -1   7   3       80.64       75.20     11.41 o 
   0   7   3      263.06      267.08     16.60 o 
   1   7   3        7.90       -0.52      7.26 o 
   2   7   3       40.06       45.12      9.85 o 
   3   7   3      525.24      557.50     24.37 o 
   4   7   3      405.92      386.36     21.78 o 
   5   7   3        1.03        5.70      9.33 o 
   6   7   3      536.29      526.91     26.97 o 
   7   7   3        2.59       18.67     10.89 o 
   8   7   3        5.39       -1.04      9.85 o 
   9   7   3        5.76       21.26     11.93 o 
  -9   8   3       28.53       22.30     12.45 o 
  -8   8   3       71.36       86.61     15.04 o 
  -7   8   3      163.30      158.69     18.67 o 
  -6   8   3      176.08      198.63     18.15 o 
  -5   8   3        0.98       18.15      9.85 o 
  -4   8   3       24.31       31.64     10.89 o 
  -3   8   3       12.46        7.26      9.85 o 
  -2   8   3     1470.31     1391.94     37.86 o 
  -1   8   3      739.74      730.72     28.00 o 
   0   8   3      143.59      150.91     14.52 o 
   1   8   3      717.67      751.46     28.00 o 
   2   8   3      221.86      217.30     17.11 o 
   3   8   3       77.53       81.42     13.48 o 
   4   8   3       27.83       29.56     11.41 o 
   5   8   3      342.20      336.06     22.30 o 
   6   8   3       32.26        9.85     10.89 o 
   7   8   3       20.80       -8.30      8.30 o 
   8   8   3        6.30        0.00     10.37 o 
  -8   9   3       11.57       22.30     12.45 o 
  -7   9   3        9.65       -6.22     10.37 o 
  -6   9   3        2.43        4.67     10.89 o 
  -5   9   3       90.87      114.61     15.56 o 
  -4   9   3       23.18       24.37     10.37 o 
  -3   9   3       93.93       65.86     14.00 o 
  -2   9   3      167.43      140.02     15.56 o 
  -1   9   3      298.91      280.57     19.71 o 
   0   9   3      246.92      212.63     17.63 o 
   1   9   3       50.37       48.75     12.45 o 
   2   9   3       19.84       17.63      9.85 o 
   3   9   3      199.48      195.52     18.15 o 
   4   9   3       41.95       38.38     12.97 o 
   5   9   3       34.42       28.52     11.41 o 
   7   9   3      103.95      138.99     18.67 o 
  -7  10   3       35.65       18.15     14.00 o 
  -6  10   3       21.54       18.67     11.93 o 
  -5  10   3        2.51       11.41      9.85 o 
  -4  10   3        1.00       -8.30      8.30 o 
  -3  10   3        9.46       17.11     10.37 o 
  -2  10   3       69.84       36.30     12.97 o 
  -1  10   3       24.00       10.89     10.89 o 
   0  10   3      222.73      200.18     19.19 o 
   1  10   3        0.41       -3.11      8.82 o 
   2  10   3       31.78       39.93     12.45 o 
   3  10   3      186.81      182.55     18.15 o 
   4  10   3        8.52        6.22     10.89 o 
   5  10   3        0.28        0.00     14.00 o 
   6  10   3       34.72       37.86     13.48 o 
  -5  11   3        3.61       -6.74     12.45 o 
  -4  11   3        5.57        4.15     10.37 o 
  -3  11   3       38.30       32.15     12.97 o 
  -2  11   3      197.36      186.70     19.71 o 
  -1  11   3      189.43      199.66     19.71 o 
   0  11   3        7.80       21.78     10.89 o 
   1  11   3       16.89       -3.63      9.85 o 
   2  11   3       23.23       38.90     14.00 o 
   3  11   3        2.81       -2.59     10.37 o 
   4  11   3        1.28       -4.15      9.33 o 
   5  11   3        1.04       -1.56      9.85 o 
  -2  12   3       13.65        0.00     11.41 o 
  -1  12   3        0.35       -4.15     10.89 o 
   0  12   3        1.08       24.89     12.45 o 
   1  12   3        1.04        6.74     10.89 o 
   2  12   3       32.02       31.12     14.00 o 
 -12   0   4      150.12      126.54     21.26 o 
 -10   0   4       85.92       59.64     15.56 o 
  -8   0   4       18.30       20.74     11.93 o 
  -6   0   4       81.49       66.38     10.89 o 
  -4   0   4       13.56        7.26      8.82 o 
  -2   0   4     1477.83     1451.58     23.34 o 
   0   0   4    28776.59    25680.94    111.50 o 
   2   0   4    10699.62    10204.13     66.38 o 
   4   0   4      142.69      182.03     12.45 o 
   6   0   4      255.99      262.93     16.60 o 
   8   0   4       35.30       34.23     10.89 o 
  10   0   4       16.28       22.30     11.93 o 
 -11   1   4       37.60       46.53     12.71 o 
 -10   1   4      622.64      605.66     32.41 o 
  -9   1   4       67.05       59.31     24.89 o 
  -8   1   4     1158.40     1114.91     27.49 o 
  -7   1   4      718.44      722.36     19.25 o 
  -6   1   4      486.97      394.46     14.11 o 
  -5   1   4      311.93      328.36     16.34 o 
  -4   1   4     2104.57     2060.63     57.05 o 
  -3   1   4      430.00      403.73     19.97 o 
  -2   1   4     1450.96     1458.16     30.34 o 
  -1   1   4     4948.48     4861.74     27.50 o 
   0   1   4     5634.23     5295.50     29.89 o 
   1   1   4        2.49        3.11      6.48 o 
   2   1   4     2683.77     2609.20     22.18 o 
   3   1   4      488.10      502.95     11.55 o 
   4   1   4      806.55      914.01     33.71 o 
   5   1   4       11.90       16.60     15.56 o 
   6   1   4       18.72       34.13     16.60 o 
   7   1   4        0.11        1.82      6.23 o 
   8   1   4       44.33       34.40      7.70 o 
   9   1   4      159.22      142.15     11.73 o 
  10   1   4       10.84       11.93      7.70 o 
  11   1   4       34.42       26.41      9.88 o 
 -11   2   4       26.07       29.37     10.41 o 
 -10   2   4       17.03       10.08      8.41 o 
  -9   2   4      189.95      195.02     33.71 o 
  -8   2   4      800.11      811.04     27.75 o 
  -7   2   4       45.72       45.25     12.71 o 
  -6   2   4     2010.59     2002.23     29.33 o 
  -5   2   4      938.57      877.76     17.97 o 
  -4   2   4     1397.61     1400.08     20.89 o 
  -3   2   4     1710.44     1714.37     21.71 o 
  -2   2   4       19.25       15.56      4.40 o 
  -1   2   4       18.12       21.99      7.52 o 
   0   2   4     1409.68     1373.04     15.77 o 
   1   2   4     1748.85     1794.46     19.79 o 
   2   2   4     2212.53     2219.23     21.82 o 
   3   2   4        0.14        2.54     15.56 o 
   4   2   4     1172.92     1227.49     19.71 o 
   5   2   4      115.31      107.11      8.07 o 
   6   2   4      375.51      412.67     14.30 o 
   7   2   4      607.18      626.78     21.26 o 
   8   2   4        5.91        6.86      6.48 o 
   9   2   4       65.42       62.71     12.71 o 
  10   2   4        0.77       -0.94      9.85 o 
  11   2   4        3.02       12.97      8.80 o 
 -11   3   4        0.73        5.05     28.26 o 
 -10   3   4       44.72       37.52     27.75 o 
  -9   3   4      593.65      611.15     28.78 o 
  -8   3   4        1.21       15.76      8.04 o 
  -7   3   4        0.42        6.08      8.30 o 
  -6   3   4       42.66       40.49      7.47 o 
  -5   3   4        9.73       -2.54      5.31 o 
  -4   3   4       19.95       14.05     10.63 o 
  -3   3   4     1291.34     1313.12     19.25 o 
  -2   3   4      751.32      748.39     14.52 o 
  -1   3   4      571.71      567.49     19.19 o 
   0   3   4        9.87        8.03      4.57 o 
   1   3   4      941.01      963.44     16.08 o 
   2   3   4      407.51      399.02     18.15 o 
   3   3   4       83.27       89.70      7.14 o 
   4   3   4     1588.30     1639.66     66.64 o 
   5   3   4      399.39      410.28     13.19 o 
   6   3   4      245.05      240.46     32.15 o 
   7   3   4        0.07        1.70     18.41 o 
   8   3   4        1.15        3.90      9.08 o 
   9   3   4       34.81       25.90     14.78 o 
  10   3   4       21.92       29.31      9.15 o 
  11   3   4      109.29      136.01     19.19 o 
 -11   4   4        0.02      -26.45     26.45 o 
 -10   4   4      107.79       96.40     11.81 o 
  -9   4   4      442.59      460.69     19.07 o 
  -8   4   4       51.45       60.03     13.22 o 
  -7   4   4      430.91      436.79     16.49 o 
  -6   4   4       89.73      102.32      9.15 o 
  -5   4   4       77.31       64.97     10.37 o 
  -4   4   4       70.19       63.03      6.97 o 
  -3   4   4     2472.92     2653.70     89.72 o 
  -2   4   4     2037.54     2300.53     50.56 o 
  -1   4   4      162.45      176.94      9.17 o 
   0   4   4       53.92       64.27      7.14 o 
   1   4   4       26.08       19.60     12.71 o 
   2   4   4       44.67       31.58      6.20 o 
   3   4   4       12.08        7.05      5.70 o 
   4   4   4      323.11      324.12     12.10 o 
   5   4   4       21.48       26.11      6.23 o 
   6   4   4        8.88       19.56      6.41 o 
   7   4   4       42.05       58.23     10.11 o 
   8   4   4       13.83       21.29      7.46 o 
   9   4   4       55.97       67.70      9.30 o 
  10   4   4       29.86       25.15     11.15 o 
 -10   5   4      128.35      100.06     15.82 o 
  -9   5   4      146.53      160.14     13.75 o 
  -8   5   4        0.37        0.15      7.78 o 
  -7   5   4       47.64       57.98     10.11 o 
  -6   5   4       16.38       15.15      6.72 o 
  -5   5   4        2.85       -1.61      5.31 o 
  -4   5   4     1173.43     1213.02     22.18 o 
  -3   5   4      203.01      178.40      9.53 o 
  -2   5   4      842.89      918.69     18.15 o 
  -1   5   4      334.09      422.58     13.01 o 
   0   5   4     1340.67     1379.55     21.45 o 
   1   5   4       26.59       27.33      5.31 o 
   2   5   4     1046.06     1094.09     19.62 o 
   3   5   4       89.71       68.26      7.14 o 
   4   5   4       69.48       56.93      7.70 o 
   5   5   4       38.56       30.21      6.97 o 
   6   5   4      158.05      137.90     19.71 o 
   7   5   4        0.02        3.22      6.78 o 
   8   5   4        0.22       -6.57      6.57 o 
   9   5   4      253.60      258.22     15.92 o 
  10   5   4        1.16       -7.09      7.09 o 
 -10   6   4        5.53       20.23     11.93 o 
  -9   6   4      151.70      142.10     18.15 o 
  -8   6   4      340.86      330.87     22.82 o 
  -7   6   4      235.06      228.19     17.63 o 
  -6   6   4       46.11       56.53     10.89 o 
  -5   6   4        2.99        9.85      8.82 o 
  -4   6   4       71.70       73.64     10.89 o 
  -3   6   4       29.29       33.19      9.33 o 
  -2   6   4       59.56       73.12     11.41 o 
  -1   6   4     1800.80     1786.60     37.86 o 
   0   6   4      105.38      103.72     10.89 o 
   1   6   4      110.63      109.43     11.41 o 
   2   6   4       38.90       44.60      9.33 o 
   3   6   4        8.85        8.41      6.04 o 
   4   6   4       86.12       57.14      7.88 o 
   5   6   4       50.06       54.09      8.04 o 
   6   6   4       12.66       14.06      6.94 o 
   7   6   4        1.57        2.40     13.48 o 
   8   6   4        6.76       19.42     29.82 o 
   9   6   4        0.02       11.48      7.67 o 
  -9   7   4        0.19        1.56     11.93 o 
  -8   7   4        2.04        4.67      9.33 o 
  -7   7   4        7.10        0.00      8.82 o 
  -6   7   4        3.62       -5.70      8.82 o 
  -5   7   4        4.59        5.19      9.85 o 
  -4   7   4       16.92        6.74      9.33 o 
  -3   7   4       88.05       74.68     11.93 o 
  -2   7   4      461.43      540.39     23.86 o 
  -1   7   4        5.03       -7.78      7.78 o 
   0   7   4      187.39      191.37     15.04 o 
   1   7   4      192.41      207.96     16.08 o 
   2   7   4      520.12      528.46     22.82 o 
   3   7   4        0.01        4.67      8.82 o 
   4   7   4      241.34      206.92     17.11 o 
   5   7   4        5.95       -6.74      8.30 o 
   6   7   4        6.97       -7.26      8.30 o 
   7   7   4       15.92       12.45     11.41 o 
   8   7   4       36.17       38.38     12.45 o 
   9   7   4       33.60       19.19     13.48 o 
  -9   8   4       19.90       16.60     12.45 o 
  -8   8   4        6.33        6.22     11.41 o 
  -7   8   4        0.10       -8.30      8.30 o 
  -6   8   4      321.13      367.69     23.86 o 
  -5   8   4       42.78       57.57     11.93 o 
  -4   8   4       42.55       33.71     11.41 o 
  -3   8   4        1.47        0.00      8.82 o 
  -2   8   4        1.81       21.26      9.33 o 
  -1   8   4       35.60       45.12     10.89 o 
   0   8   4        0.05       -3.11      8.30 o 
   1   8   4       90.89      109.43     13.48 o 
   2   8   4      903.28      855.18     31.12 o 
   3   8   4      802.95      737.98     30.08 o 
   4   8   4      778.91      814.21     32.15 o 
   5   8   4      248.45      286.79     20.74 o 
   6   8   4       84.86       90.24     14.52 o 
   7   8   4        4.57       -8.82      8.82 o 
   8   8   4       64.69      109.94     17.63 o 
  -8   9   4        1.15      -11.41     11.41 o 
  -7   9   4        8.47       25.93     12.97 o 
  -6   9   4        0.42        0.00      9.85 o 
  -5   9   4       58.02       72.09     14.52 o 
  -4   9   4       81.62       57.57     14.00 o 
  -3   9   4        6.81        6.22      9.33 o 
  -2   9   4        7.38       -2.07      8.82 o 
  -1   9   4       79.51       71.05     12.45 o 
   0   9   4      541.43      512.90     26.97 o 
   1   9   4      469.97      502.01     25.41 o 
   2   9   4       90.02      112.54     15.04 o 
   3   9   4       13.96       -7.26      9.33 o 
   4   9   4       53.46       51.34     12.97 o 
   5   9   4      428.55      444.97     26.97 o 
   6   9   4        8.37        6.22     11.41 o 
   7   9   4      104.43      112.54     17.63 o 
  -6  10   4        5.58       -9.33      9.33 o 
  -5  10   4       21.47       26.45     11.41 o 
  -4  10   4        3.51       11.93     11.93 o 
  -3  10   4       68.18       67.42     14.00 o 
  -2  10   4      237.17      222.48     20.23 o 
  -1  10   4        3.58       10.89      9.85 o 
   0  10   4       31.15       29.56     11.93 o 
   1  10   4      457.80      456.89     26.45 o 
   2  10   4        1.88        8.82     10.37 o 
   3  10   4      260.32      254.64     21.26 o 
   4  10   4       19.73       28.00     12.45 o 
   5  10   4        6.06       29.56     11.41 o 
   6  10   4        1.12       -9.85     10.89 o 
  -5  11   4        1.54       -4.15     11.41 o 
  -4  11   4       40.28       36.30     13.48 o 
  -3  11   4        9.62        0.00     11.41 o 
  -2  11   4      109.07       96.98     16.60 o 
  -1  11   4       50.08       49.79     13.48 o 
   0  11   4       32.40       31.12     12.45 o 
   1  11   4        1.66        0.00      9.85 o 
   2  11   4        0.39       -3.63     10.37 o 
   3  11   4       47.76       51.34     14.52 o 
   4  11   4       64.52       56.01     15.04 o 
  -2  12   4       48.67       36.82     14.00 o 
  -1  12   4      148.18      119.80     19.71 o 
   0  12   4        5.45       -9.85      9.85 o 
   1  12   4        9.45        8.30     12.45 o 
 -11   0   5       95.02       85.05     17.63 o 
  -9   0   5      682.47      691.30     32.15 o 
  -7   0   5      597.05      596.92     26.45 o 
  -5   0   5      955.99      943.87     26.97 o 
  -3   0   5     5135.87     5278.91     54.45 o 
  -1   0   5      144.85      134.84      9.33 o 
   1   0   5    10245.50     9632.10     63.79 o 
   3   0   5      556.34      526.39     17.11 o 
   5   0   5        0.03       -4.15      6.22 o 
   7   0   5        2.49       -2.59      8.82 o 
   9   0   5     1483.13     1499.81     44.60 o 
  11   0   5       39.20       21.78     13.48 o 
 -11   1   5       20.14       20.44      9.51 o 
 -10   1   5       68.59       47.60     16.34 o 
  -9   1   5       15.24       16.23     13.74 o 
  -8   1   5      912.72      880.38     23.46 o 
  -7   1   5       44.21       27.66      8.30 o 
  -6   1   5      272.84      227.45     12.45 o 
  -5   1   5      250.40      245.27     11.00 o 
  -4   1   5     1357.36     1347.46     20.54 o 
  -3   1   5    10879.33    10971.41    105.54 o 
  -2   1   5     1131.55     1096.90     16.17 o 
  -1   1   5      200.11      244.88     41.75 o 
   0   1   5      566.59      551.87     16.34 o 
   1   1   5       86.95       87.92      5.50 o 
   2   1   5      497.70      488.49     18.93 o 
   3   1   5       42.36       56.63      8.56 o 
   4   1   5      725.50      706.43     15.40 o 
   5   1   5       22.59       15.82      5.50 o 
   6   1   5       44.16       44.89      7.14 o 
   7   1   5      238.75      234.70     15.30 o 
   8   1   5      328.20      335.81     15.39 o 
   9   1   5        8.63       -6.77     15.04 o 
  10   1   5       72.85       69.13     23.08 o 
  11   1   5      202.27      215.32     15.92 o 
 -11   2   5       28.38        9.03     14.78 o 
 -10   2   5       10.71       -1.82      8.56 o 
  -9   2   5      335.11      342.64     16.86 o 
  -8   2   5       14.49       13.58      8.82 o 
  -7   2   5        6.24        9.33      6.60 o 
  -6   2   5      691.63      667.40     17.96 o 
  -5   2   5     1863.24     1795.95     27.27 o 
  -4   2   5       34.89       38.68      7.14 o 
  -3   2   5      512.77      515.48     13.74 o 
  -2   2   5     1280.69     1235.17     60.16 o 
  -1   2   5       34.22       30.80      4.77 o 
   0   2   5     1757.08     1712.93     18.15 o 
   1   2   5      199.32      211.26      7.70 o 
   2   2   5      454.62      449.95     11.00 o 
   3   2   5      327.62      343.68     11.00 o 
   4   2   5      313.79      352.44     11.73 o 
   5   2   5       43.38       46.17     11.67 o 
   6   2   5      740.35      764.81     19.07 o 
   7   2   5      101.10      106.02      9.71 o 
   8   2   5       75.47       53.65      9.15 o 
   9   2   5      251.58      267.01     19.19 o 
  10   2   5      255.53      263.21     16.50 o 
  11   2   5       22.58       29.82     17.37 o 
 -11   3   5       48.90       30.31     25.67 o 
 -10   3   5      164.26      154.28     14.30 o 
  -9   3   5       54.78       45.64      9.88 o 
  -8   3   5      901.45      955.87     24.57 o 
  -7   3   5      116.26      103.21     10.27 o 
  -6   3   5      225.09      200.27     11.35 o 
  -5   3   5      408.39      380.85     13.35 o 
  -4   3   5     1769.93     1764.55     42.27 o 
  -3   3   5       39.90       53.67     11.67 o 
  -2   3   5     1102.16     1172.26     74.16 o 
  -1   3   5       14.54        7.24      4.57 o 
   0   3   5      822.67      822.75     18.93 o 
   1   3   5      309.28      314.96      9.71 o 
   2   3   5     1360.05     1457.12     62.23 o 
   3   3   5     1199.77     1449.71     34.49 o 
   4   3   5      189.61      198.56     10.08 o 
   5   3   5      561.04      612.26     16.50 o 
   6   3   5        0.43       -0.65     12.19 o 
   7   3   5        6.68        0.26      6.23 o 
   8   3   5       47.35       38.85      8.43 o 
   9   3   5       35.49       28.55      8.41 o 
  10   3   5      172.71      158.12     13.92 o 
 -11   4   5       33.91       43.90     26.19 o 
 -10   4   5      129.85      130.40     31.64 o 
  -9   4   5        3.74       12.97     11.41 o 
  -8   4   5       15.22       -2.03      7.78 o 
  -7   4   5       73.63       60.89      8.93 o 
  -6   4   5        9.44       18.55     17.11 o 
  -5   4   5       64.75       60.05     12.19 o 
  -4   4   5      150.77      168.80      9.35 o 
  -3   4   5     1543.38     1729.78     24.38 o 
  -2   4   5      626.29      667.15     15.22 o 
  -1   4   5      304.47      310.92     16.08 o 
   0   4   5       24.86       35.76      6.41 o 
   1   4   5      563.35      558.83     16.34 o 
   2   4   5      553.23      578.67     14.11 o 
   3   4   5      128.67      130.41      8.43 o 
   4   4   5      231.48      240.82     14.78 o 
   5   4   5       73.68       76.81      8.07 o 
   6   4   5      100.12      101.22      9.51 o 
   7   4   5       16.90       26.71      7.33 o 
   8   4   5      119.53      118.24     11.00 o 
   9   4   5       89.73       80.72     10.63 o 
  10   4   5      112.23       98.06     12.10 o 
 -10   5   5      129.18      147.94     14.09 o 
  -9   5   5       45.25       59.59     11.67 o 
  -8   5   5      456.66      466.77     19.03 o 
  -7   5   5       87.74      101.60     16.08 o 
  -6   5   5       45.66       24.27      7.46 o 
  -5   5   5      227.56      218.95     15.04 o 
  -4   5   5       39.99       41.98      6.78 o 
  -3   5   5       27.35       25.25      6.04 o 
  -2   5   5      848.96      882.38     25.41 o 
  -1   5   5        0.08        1.34      5.70 o 
   0   5   5        3.04        7.83      5.96 o 
   1   5   5      123.08      132.93     14.52 o 
   2   5   5      177.82      195.99     26.71 o 
   3   5   5      211.66      199.57     18.67 o 
   4   5   5       18.23       22.45      7.78 o 
   5   5   5        6.91       14.06      7.00 o 
   6   5   5       16.40       16.96      7.31 o 
   7   5   5      258.18      229.52     13.55 o 
   8   5   5       29.04       31.84      9.33 o 
   9   5   5        0.27       -6.32      7.46 o 
  10   5   5       33.10       43.64     10.04 o 
 -10   6   5        0.07       -8.30      8.30 o 
  -9   6   5      279.45      254.64     22.30 o 
  -8   6   5       23.18       33.19     11.93 o 
  -7   6   5       44.87       35.78     10.89 o 
  -6   6   5      177.56      172.18     17.11 o 
  -5   6   5        8.06       14.00      8.82 o 
  -4   6   5       50.75       48.75     10.37 o 
  -3   6   5        0.61        5.70      9.33 o 
  -2   6   5      563.03      572.54     23.34 o 
  -1   6   5      104.52      102.17     11.93 o 
   0   6   5        8.21       25.41      8.82 o 
   1   6   5       56.16       37.86      9.33 o 
   2   6   5       69.00       56.53     10.37 o 
   3   6   5      222.50      223.78     25.67 o 
   4   6   5       49.76       40.55      7.88 o 
   5   6   5       85.69       72.65      8.78 o 
   6   6   5        0.16       -1.09      8.30 o 
   7   6   5       61.54       63.66      9.51 o 
   8   6   5      316.18      334.17     35.27 o 
   9   6   5       10.01       20.23      8.43 o 
  -9   7   5      154.81      189.81     20.74 o 
  -8   7   5        0.57       -9.33      9.33 o 
  -7   7   5       23.40       39.93     12.97 o 
  -6   7   5       35.26       20.74     10.89 o 
  -5   7   5      131.39      160.77     15.56 o 
  -4   7   5        6.75        9.33      9.33 o 
  -3   7   5        1.48       -7.78      7.78 o 
  -2   7   5       95.32       89.72     12.97 o 
  -1   7   5       71.25       66.90     11.93 o 
   0   7   5      160.51      166.47     15.56 o 
   1   7   5      161.69      178.40     15.04 o 
   2   7   5      660.80      609.36     25.93 o 
   3   7   5       13.03       13.48      9.33 o 
   4   7   5       10.52       14.00      8.82 o 
   5   7   5        5.35       14.52      9.85 o 
   6   7   5      144.72      154.03     17.63 o 
   7   7   5      120.78      118.24     16.08 o 
   8   7   5       59.39       44.08     14.00 o 
   9   7   5       41.30       57.05     15.56 o 
  -9   8   5        0.69        2.59     11.41 o 
  -8   8   5        8.18       -5.19     10.37 o 
  -7   8   5       64.22       73.64     14.52 o 
  -6   8   5      125.68      133.80     16.60 o 
  -5   8   5      264.06      270.71     20.23 o 
  -4   8   5       59.56       48.75     11.41 o 
  -3   8   5       54.60       59.12     12.97 o 
  -2   8   5        0.57       21.78      9.85 o 
  -1   8   5       54.69       64.31     12.97 o 
   0   8   5      177.75      166.47     16.08 o 
   1   8   5      265.62      270.71     19.19 o 
   2   8   5        0.30        7.26      8.30 o 
   3   8   5      795.31      801.77     31.64 o 
   4   8   5       14.27       30.08     11.93 o 
   5   8   5       44.75       43.56     12.97 o 
   6   8   5       16.34       47.19     12.45 o 
   7   8   5      206.30      204.33     21.26 o 
   8   8   5      164.34      203.29     21.78 o 
  -8   9   5        2.21        4.15     11.41 o 
  -7   9   5       94.37      108.39     17.11 o 
  -6   9   5       10.61       13.48     10.89 o 
  -5   9   5       23.96       17.11     10.37 o 
  -4   9   5      432.13      421.63     25.93 o 
  -3   9   5      114.27      148.32     17.63 o 
  -2   9   5      321.06      328.28     22.82 o 
  -1   9   5      276.31      297.68     21.78 o 
   0   9   5      239.71      221.96     19.71 o 
   1   9   5      120.74      135.36     16.08 o 
   2   9   5      571.38      533.65     27.49 o 
   3   9   5        5.10        6.22      9.33 o 
   4   9   5        2.14       -2.07     10.89 o 
   5   9   5        6.56        4.67     10.89 o 
   6   9   5       19.57       29.04     11.41 o 
   7   9   5       16.03       19.19     12.45 o 
  -6  10   5       12.33       -2.59     11.93 o 
  -5  10   5       38.02       42.01     12.97 o 
  -4  10   5        0.32        1.04      9.85 o 
  -3  10   5        2.55       14.00     11.41 o 
  -2  10   5       18.00       13.48     12.45 o 
  -1  10   5       60.04       61.20     14.52 o 
   0  10   5       25.65       21.26     10.89 o 
   1  10   5        4.07        6.74      9.85 o 
   2  10   5        0.74       -9.33      9.33 o 
   3  10   5       14.77       12.97     10.89 o 
   4  10   5       23.75       11.41     11.41 o 
   5  10   5       19.73        5.19     10.37 o 
   6  10   5       21.16       34.75     14.00 o 
  -5  11   5        0.20       25.41     12.97 o 
  -4  11   5       12.55        6.74     11.93 o 
  -3  11   5       10.53       10.37     11.93 o 
  -2  11   5        0.09       -7.78     10.37 o 
  -1  11   5       42.93        0.00     12.45 o 
   0  11   5       12.14       15.04     12.45 o 
   1  11   5        5.03       -7.78      7.78 o 
   2  11   5       12.31       16.60     11.41 o 
   3  11   5       61.27       25.41     13.48 o 
   4  11   5       11.57       29.04     14.00 o 
  -1  12   5        3.54      -11.41     11.41 o 
   0  12   5       33.43       15.56     12.45 o 
 -10   0   6      152.22      127.06     18.15 o 
  -8   0   6     2432.70     2505.91     53.94 o 
  -6   0   6      495.99      509.27     22.82 o 
  -4   0   6        6.06       19.71      9.33 o 
  -2   0   6       47.00       56.53      8.30 o 
   0   0   6     1408.54     1336.45     22.82 o 
   2   0   6      346.84      309.09     13.48 o 
   4   0   6      123.97      133.28     11.93 o 
   6   0   6      141.58      114.61     12.97 o 
   8   0   6      122.55      111.50     14.52 o 
  10   0   6       48.21       75.72     16.08 o 
 -11   1   6      122.65      119.70     14.09 o 
 -10   1   6      104.09       81.01     19.97 o 
  -9   1   6        5.87       -1.58      8.04 o 
  -8   1   6       45.76       42.67     22.04 o 
  -7   1   6        1.13       -0.21      7.78 o 
  -6   1   6      234.49      192.54     11.35 o 
  -5   1   6      188.17      199.80     10.27 o 
  -4   1   6        3.22       -6.04      6.04 o 
  -3   1   6      599.99      592.56     27.23 o 
  -2   1   6       11.22       12.20      7.26 o 
  -1   1   6      847.14      846.70     39.93 o 
   0   1   6     5499.77     5439.44     34.83 o 
   1   1   6      325.26      307.02      9.17 o 
   2   1   6     1809.94     1826.79     42.53 o 
   3   1   6      261.01      268.03     10.08 o 
   4   1   6        0.00       -1.89     10.63 o 
   5   1   6        0.85        0.00      5.09 o 
   6   1   6      206.64      220.91     11.18 o 
   7   1   6       15.42       14.26     10.11 o 
   8   1   6      392.94      347.53     15.77 o 
   9   1   6      224.34      215.52     13.94 o 
  10   1   6       38.09       25.52      8.71 o 
  11   1   6       35.72       20.33     10.41 o 
 -11   2   6        3.33        7.31      9.22 o 
 -10   2   6      170.17      153.42     35.27 o 
  -9   2   6      230.55      206.20     14.25 o 
  -8   2   6      897.35      906.62     24.56 o 
  -7   2   6        5.22        0.55      6.94 o 
  -6   2   6      107.26      100.91      9.35 o 
  -5   2   6      940.85      936.18     21.00 o 
  -4   2   6     3009.96     3112.09     35.75 o 
  -3   2   6     2481.74     2591.18     36.04 o 
  -2   2   6      679.20      653.34     13.01 o 
  -1   2   6       21.49       27.35      5.09 o 
   0   2   6      653.74      673.62     17.63 o 
   1   2   6      551.61      562.44     11.73 o 
   2   2   6     3078.59     3187.75     28.79 o 
   3   2   6       92.40       85.31      6.97 o 
   4   2   6      198.54      229.93     10.08 o 
   5   2   6        2.03        3.61      8.04 o 
   6   2   6      214.26      241.29     21.78 o 
   7   2   6        8.10       12.19      6.60 o 
   8   2   6       23.81       26.63      7.85 o 
   9   2   6      103.87      107.54     11.35 o 
  10   2   6        4.47        4.38      7.52 o 
 -11   3   6       33.56       36.99     10.78 o 
 -10   3   6       27.68       37.72      9.96 o 
  -9   3   6       22.53       10.33      8.41 o 
  -8   3   6      153.63      132.72     12.08 o 
  -7   3   6      246.12      232.20     13.35 o 
  -6   3   6       23.49       11.20      7.14 o 
  -5   3   6      245.45      242.94     12.71 o 
  -4   3   6      612.39      553.82     16.85 o 
  -3   3   6     1262.04     1377.58     31.12 o 
  -2   3   6       91.97       69.22      7.33 o 
  -1   3   6      222.34      249.46      9.90 o 
   0   3   6      783.16      796.53     30.86 o 
   1   3   6      608.97      621.67     15.57 o 
   2   3   6      589.16      638.95     35.27 o 
   3   3   6      339.81      394.93     12.10 o 
   4   3   6      797.56      872.50     40.97 o 
   5   3   6      107.49      108.59      8.82 o 
   6   3   6      248.58      248.99     12.65 o 
   7   3   6       28.25       18.59     21.26 o 
   8   3   6        4.07      -12.71     12.71 o 
   9   3   6       19.79       16.08     11.41 o 
  10   3   6        0.03       -8.56      8.56 o 
 -11   4   6       27.82       27.66     17.63 o 
 -10   4   6       19.37       32.07     11.93 o 
  -9   4   6       67.20       94.18     22.04 o 
  -8   4   6       43.79       47.14      9.51 o 
  -7   4   6      108.43      107.35     10.63 o 
  -6   4   6       63.46       46.62     12.19 o 
  -5   4   6      621.51      639.98     23.08 o 
  -4   4   6      303.57      338.37     20.49 o 
  -3   4   6     1268.11     1303.18     28.26 o 
  -2   4   6      248.67      265.15     11.93 o 
  -1   4   6      431.78      439.25     24.89 o 
   0   4   6      628.38      637.84     15.04 o 
   1   4   6     1173.41     1324.60     39.41 o 
   2   4   6      295.48      339.76     18.41 o 
   3   4   6       14.60       21.73      5.68 o 
   4   4   6      232.58      256.37     35.78 o 
   5   4   6       64.32       66.39      8.07 o 
   6   4   6      211.65      205.99     12.28 o 
   7   4   6       23.99       14.60     13.22 o 
   8   4   6       42.72       37.38      9.17 o 
   9   4   6        2.70      -11.93     11.93 o 
  10   4   6       15.45       20.70      8.93 o 
 -10   5   6        0.19        4.05     16.34 o 
  -9   5   6       29.37       37.79      9.82 o 
  -8   5   6      213.84      245.47     25.41 o 
  -7   5   6       89.24       97.43     14.00 o 
  -6   5   6      106.36      100.62     13.22 o 
  -5   5   6      111.39      127.61     18.67 o 
  -4   5   6       53.78       66.51     20.74 o 
  -3   5   6        6.46       -5.31      5.31 o 
  -2   5   6        0.02        2.70      5.31 o 
  -1   5   6        8.52       -4.20      5.09 o 
   0   5   6      621.25      679.34     15.95 o 
   1   5   6       67.21       64.63      8.04 o 
   2   5   6       22.99       32.86      8.56 o 
   3   5   6      218.53      192.82     10.63 o 
   4   5   6       88.85       84.31      8.61 o 
   5   5   6        0.57        3.93      7.26 o 
   6   5   6       97.89       88.68      9.88 o 
   7   5   6      244.04      238.03     29.04 o 
   8   5   6       83.27       74.76     10.45 o 
   9   5   6      150.41      176.79     13.57 o 
  10   5   6       38.78       30.40     26.97 o 
 -10   6   6       42.73       79.87     16.60 o 
  -9   6   6      197.88      232.34     22.30 o 
  -8   6   6       65.11       87.64     14.52 o 
  -7   6   6       94.19      110.46     14.00 o 
  -6   6   6       36.91       42.53     10.89 o 
  -5   6   6      384.46      438.22     22.82 o 
  -4   6   6        5.03        4.67      8.30 o 
  -3   6   6        0.05        7.26      8.82 o 
  -2   6   6       17.06       -1.56      8.30 o 
  -1   6   6       15.82       23.34      8.82 o 
   0   6   6        4.93       -7.26      7.26 o 
   1   6   6      102.12      113.58     12.45 o 
   2   6   6       48.14       63.27     10.89 o 
   3   6   6       13.47       17.86      6.78 o 
   4   6   6       74.73       79.40      9.33 o 
   5   6   6        7.87       24.37      6.97 o 
   6   6   6      351.53      339.30     15.76 o 
   7   6   6       27.89       33.98     19.45 o 
   8   6   6      169.26      161.33     13.35 o 
   9   6   6       10.69        3.52      8.04 o 
  -9   7   6        6.20       23.86     11.93 o 
  -8   7   6        0.66       -4.67     10.89 o 
  -7   7   6       92.40       78.31     14.52 o 
  -6   7   6       82.16       92.31     14.00 o 
  -5   7   6      222.98      210.04     17.63 o 
  -4   7   6      103.50       91.27     14.00 o 
  -3   7   6      250.15      249.45     18.67 o 
  -2   7   6       67.48       57.57     11.93 o 
  -1   7   6        0.85        1.56      8.30 o 
   0   7   6       31.66       20.74      9.85 o 
   1   7   6       46.53       52.90     10.89 o 
   2   7   6        4.89       21.78      8.82 o 
   3   7   6      591.58      572.54     25.41 o 
   4   7   6      780.93      809.55     30.08 o 
   5   7   6       32.81       16.08      9.85 o 
   6   7   6        2.41        0.00      9.85 o 
   7   7   6        0.28       -2.59      9.33 o 
   8   7   6        0.88       12.97     11.93 o 
  -8   8   6      212.45      204.33     20.74 o 
  -7   8   6        0.44       26.45     10.89 o 
  -6   8   6       21.24        6.74     11.41 o 
  -5   8   6       22.61       50.82     12.45 o 
  -4   8   6      158.65      150.91     16.60 o 
  -3   8   6       79.93       92.31     15.04 o 
  -2   8   6       43.92       66.38     12.45 o 
  -1   8   6        8.97       33.71     10.37 o 
   0   8   6       43.02       21.78     10.37 o 
   1   8   6       97.97       87.64     12.45 o 
   2   8   6      241.10      242.19     20.23 o 
   3   8   6       55.72       54.97     11.41 o 
   4   8   6      875.47      858.30     32.67 o 
   5   8   6      402.07      446.00     26.45 o 
   6   8   6       84.48      100.61     16.60 o 
   7   8   6        3.91       26.97     12.97 o 
   8   8   6       18.10       46.16     12.45 o 
  -7   9   6       26.58       23.86     13.48 o 
  -6   9   6       20.86       23.34     10.89 o 
  -5   9   6        0.88        9.33     11.41 o 
  -4   9   6       63.60      101.13     16.60 o 
  -3   9   6      151.81      118.76     16.60 o 
  -2   9   6      275.93      210.04     19.19 o 
  -1   9   6      708.12      741.61     32.15 o 
   0   9   6      366.91      427.85     25.93 o 
   1   9   6      460.13      479.71     25.41 o 
   2   9   6       74.18       86.61     14.52 o 
   3   9   6       33.32       32.67     11.93 o 
   4   9   6      282.02      272.79     22.82 o 
   5   9   6       48.55       92.31     15.56 o 
   6   9   6       43.80       53.42     14.52 o 
   7   9   6        6.06       36.30     12.45 o 
  -6  10   6        1.80       16.60     12.45 o 
  -5  10   6       29.68       24.37     12.97 o 
  -4  10   6       25.61       33.19     13.48 o 
  -3  10   6       22.49       16.60     11.93 o 
  -2  10   6      755.46      785.17     35.78 o 
  -1  10   6       16.25        7.78     11.41 o 
   0  10   6       68.69       92.83     17.11 o 
   1  10   6       44.32       36.82     11.41 o 
   2  10   6        0.29        5.70     10.37 o 
   3  10   6       14.05       38.90     11.93 o 
   4  10   6       26.19        1.04     11.41 o 
   5  10   6        0.58       10.89     10.89 o 
  -4  11   6        7.51        6.74     12.45 o 
  -3  11   6       53.29       40.97     14.52 o 
  -2  11   6       10.86       -5.19     11.93 o 
  -1  11   6      123.09      139.51     19.19 o 
   0  11   6       17.43       33.19     14.00 o 
   1  11   6       53.98       55.49     14.00 o 
   2  11   6        0.61       -7.78      7.78 o 
   3  11   6      106.29      107.35     17.63 o 
   4  11   6        2.05        8.30     12.97 o 
 -11   0   7       16.26        4.15     12.97 o 
  -9   0   7      290.00      340.21     24.37 o 
  -7   0   7       91.74       83.50     14.00 o 
  -5   0   7      543.20      572.54     22.30 o 
  -3   0   7        2.75       -7.26      7.26 o 
  -1   0   7       43.30       44.08      7.78 o 
   1   0   7     3732.84     3798.80     42.53 o 
   3   0   7        0.19        1.04      7.26 o 
   5   0   7      641.80      622.33     23.34 o 
   7   0   7     1359.80     1375.35     38.38 o 
   9   0   7      471.86      497.34     28.52 o 
 -11   1   7       52.14       46.96     11.00 o 
 -10   1   7       88.08       76.03     11.44 o 
  -9   1   7        5.13        2.59     15.04 o 
  -8   1   7       26.03       13.72     11.15 o 
  -7   1   7      506.41      479.75     20.74 o 
  -6   1   7        8.59       28.06     12.19 o 
  -5   1   7      261.86      287.47     19.71 o 
  -4   1   7      800.01      872.57     33.19 o 
  -3   1   7        1.10       -5.23      5.23 o 
  -2   1   7      427.15      369.59     10.63 o 
  -1   1   7       34.75       33.90      5.13 o 
   0   1   7      338.41      378.77     12.45 o 
   1   1   7      576.76      578.25     23.60 o 
   2   1   7      335.33      297.42     10.63 o 
   3   1   7     1963.44     2049.94     47.19 o 
   4   1   7       61.62       52.41      6.60 o 
   5   1   7      426.05      443.19     14.48 o 
   6   1   7      249.77      225.52     22.56 o 
   7   1   7       54.95       48.89      8.07 o 
   8   1   7       13.26       15.97     12.45 o 
   9   1   7        9.97       19.97      8.07 o 
  10   1   7      217.24      251.13     19.19 o 
 -11   2   7      225.06      200.78     17.37 o 
 -10   2   7      299.04      253.41     25.93 o 
  -9   2   7      145.03      141.13     12.47 o 
  -8   2   7       99.33       89.06     10.27 o 
  -7   2   7       30.35       35.86     15.30 o 
  -6   2   7     1834.86     1833.42     82.46 o 
  -5   2   7     1460.10     1495.86     57.05 o 
  -4   2   7      649.55      692.66     26.97 o 
  -3   2   7      547.23      517.80     13.57 o 
  -2   2   7       54.01       41.60      6.20 o 
  -1   2   7        0.13        2.33      4.77 o 
   0   2   7      151.80      144.59     15.56 o 
   1   2   7      523.70      581.65     36.82 o 
   2   2   7     6938.02     7391.18     48.21 o 
   3   2   7     1077.09     1191.14     19.62 o 
   4   2   7       55.99       39.56      6.20 o 
   5   2   7        6.90        6.04      5.68 o 
   6   2   7      136.86      160.97     10.63 o 
   7   2   7       45.91       40.61      8.04 o 
   8   2   7        1.85       10.37      7.33 o 
   9   2   7      189.26      174.29     15.56 o 
  10   2   7       10.17       13.60     15.82 o 
 -11   3   7       31.62       63.07     16.60 o 
 -10   3   7       19.44       17.24     36.30 o 
  -9   3   7       89.60       54.76     10.25 o 
  -8   3   7      806.21      779.56     23.46 o 
  -7   3   7      609.80      562.95     19.03 o 
  -6   3   7      576.76      568.76     28.26 o 
  -5   3   7      113.69      110.77     11.41 o 
  -4   3   7     2920.14     3174.22     68.72 o 
  -3   3   7      115.77      113.62      9.08 o 
  -2   3   7      529.63      537.22     13.75 o 
  -1   3   7      289.19      299.39     10.63 o 
   0   3   7      120.47      114.10      7.67 o 
   1   3   7      328.27      315.83     11.00 o 
   2   3   7      191.25      232.13     11.78 o 
   3   3   7        8.83       14.27      5.23 o 
   4   3   7       42.00       40.53      6.78 o 
   5   3   7        4.51        6.10      6.04 o 
   6   3   7       51.79       51.33     10.63 o 
   7   3   7      112.76      117.88     10.25 o 
   8   3   7       57.69       60.82      9.30 o 
   9   3   7       40.88       25.06      8.78 o 
  10   3   7        1.64       -5.60      7.35 o 
 -11   4   7        0.64        2.85      9.90 o 
 -10   4   7        5.09       -7.22     17.11 o 
  -9   4   7      264.11      259.39     16.87 o 
  -8   4   7       24.72       31.35      8.78 o 
  -7   4   7      612.70      626.00     20.35 o 
  -6   4   7       85.73       79.10      9.67 o 
  -5   4   7       29.44       33.71      6.78 o 
  -4   4   7      270.86      310.58     28.26 o 
  -3   4   7      934.67      976.45     20.74 o 
  -2   4   7      309.40      321.85     11.55 o 
  -1   4   7      259.82      274.49     13.48 o 
   0   4   7      761.31      776.91     25.15 o 
   1   4   7      205.64      207.77     21.26 o 
   2   4   7        2.81        5.76      4.86 o 
   3   4   7       61.17       61.43      7.33 o 
   4   4   7       34.04       41.11     10.11 o 
   5   4   7       81.28       85.46     14.78 o 
   6   4   7       84.22      114.04      9.90 o 
   7   4   7      310.33      353.00     31.64 o 
   8   4   7      106.85       76.88     10.27 o 
   9   4   7        0.04       -0.93     18.67 o 
  10   4   7        3.55       11.34      8.20 o 
 -10   5   7      304.70      364.68     19.62 o 
  -9   5   7       24.58       42.08     10.08 o 
  -8   5   7       30.94       26.06      8.78 o 
  -7   5   7      164.66      174.55     12.77 o 
  -6   5   7       26.71        1.77     10.11 o 
  -5   5   7      274.09      292.87     13.38 o 
  -4   5   7      469.80      464.02     15.95 o 
  -3   5   7       26.83       32.31      8.04 o 
  -2   5   7        6.80       10.00     10.11 o 
  -1   5   7        0.02        0.34      5.31 o 
   0   5   7       37.60       40.92      6.78 o 
   1   5   7      587.97      590.13     26.45 o 
   2   5   7      166.98      156.16      9.51 o 
   3   5   7       23.89       27.05      6.35 o 
   4   5   7      100.42      113.54      9.51 o 
   5   5   7        5.86       15.30      6.60 o 
   6   5   7       62.24       54.06      8.80 o 
   7   5   7      174.34      130.96     28.78 o 
   8   5   7       21.20       25.15      8.43 o 
   9   5   7       52.43       42.40     14.78 o 
 -10   6   7       62.51       71.05     16.60 o 
  -9   6   7      104.00       69.49     17.63 o 
  -8   6   7        0.00        4.67     10.37 o 
  -7   6   7      104.13      105.80     15.56 o 
  -6   6   7      117.28      104.24     15.04 o 
  -5   6   7      160.52      145.73     16.60 o 
  -4   6   7       16.63       22.30     10.37 o 
  -3   6   7      118.58      101.65     13.48 o 
  -2   6   7        6.37        6.22      8.82 o 
  -1   6   7       45.06       58.60     10.37 o 
   0   6   7       18.73       -5.70      8.30 o 
   1   6   7       86.69       87.64     11.93 o 
   2   6   7      168.89      136.39     13.48 o 
   3   6   7       48.55       49.76      7.83 o 
   4   6   7       45.22       51.02      8.04 o 
   5   6   7       14.47       19.39      7.67 o 
   6   6   7       45.26       45.91     14.78 o 
   7   6   7       14.93       20.02      8.41 o 
   8   6   7        0.88        3.29      9.59 o 
   9   6   7        1.43       -1.82     17.89 o 
  -9   7   7       63.08       92.83     16.08 o 
  -8   7   7        1.45       -6.22      9.85 o 
  -7   7   7      117.11      148.84     18.15 o 
  -6   7   7        3.66        4.15      8.30 o 
  -5   7   7        0.19       -7.78      8.82 o 
  -4   7   7       27.75       31.64     10.89 o 
  -3   7   7      314.63      355.76     21.26 o 
  -2   7   7        5.24       -8.82      8.82 o 
  -1   7   7       27.34        1.56      9.33 o 
   0   7   7      209.99      231.82     17.63 o 
   1   7   7       90.81       85.05     12.97 o 
   2   7   7      160.84      189.81     16.08 o 
   3   7   7      375.41      336.06     21.26 o 
   4   7   7      203.39      155.58     16.08 o 
   5   7   7       18.51        8.30     10.37 o 
   6   7   7      498.51      571.51     29.04 o 
   7   7   7      262.89      279.01     22.82 o 
   8   7   7       58.19       70.53     14.52 o 
  -8   8   7        8.49       -1.56     11.93 o 
  -7   8   7       93.13      115.65     17.11 o 
  -6   8   7        2.75       -9.33      9.33 o 
  -5   8   7      148.39      151.43     18.15 o 
  -4   8   7       19.38       22.30     10.89 o 
  -3   8   7      218.63      201.22     19.19 o 
  -2   8   7      289.90      299.24     22.30 o 
  -1   8   7      665.23      665.37     29.04 o 
   0   8   7       54.36       56.53     12.97 o 
   1   8   7        0.45       18.67      9.33 o 
   2   8   7        0.85       10.37      9.33 o 
   3   8   7      507.59      483.34     25.93 o 
   4   8   7       29.35        3.11     11.41 o 
   5   8   7       51.98       75.72     13.48 o 
   6   8   7      206.80      248.93     21.78 o 
   7   8   7        0.60       12.97     10.37 o 
  -7   9   7       35.45       32.15     13.48 o 
  -6   9   7        3.73        0.00      9.85 o 
  -5   9   7       21.59       41.49     12.97 o 
  -4   9   7       18.16      -10.37     10.37 o 
  -3   9   7        0.02       -9.85      9.85 o 
  -2   9   7      103.34       88.16     16.60 o 
  -1   9   7       13.04       35.27     12.45 o 
   0   9   7      176.03      134.84     17.63 o 
   1   9   7      368.48      407.11     24.89 o 
   2   9   7        0.18       -6.22      8.82 o 
   3   9   7        0.78        2.07      8.82 o 
   4   9   7       18.35       17.63     10.37 o 
   5   9   7       94.43       93.35     16.08 o 
   6   9   7       38.13        5.19     11.93 o 
  -6  10   7       37.51       26.45     15.04 o 
  -5  10   7       25.03       42.01     14.52 o 
  -4  10   7      116.87       85.57     16.08 o 
  -3  10   7       26.96       -8.30     10.89 o 
  -2  10   7        2.26       -7.26      9.33 o 
  -1  10   7        4.70        5.70     11.41 o 
   0  10   7        2.44       -8.30      8.30 o 
   1  10   7        3.68        3.63     11.93 o 
   2  10   7        6.53       -8.30      8.30 o 
   3  10   7        0.46        2.59     11.41 o 
   4  10   7        6.77       30.08     12.97 o 
   5  10   7       61.26       92.31     16.60 o 
  -4  11   7       10.10        9.85     12.45 o 
  -3  11   7       16.74       26.97     13.48 o 
  -2  11   7        0.87        5.19     11.93 o 
  -1  11   7       34.07       45.64     14.52 o 
   0  11   7       32.83       44.60     15.56 o 
   1  11   7        2.60       18.67     12.97 o 
   2  11   7        3.33       -2.59     10.89 o 
   3  11   7        3.32        2.59     10.89 o 
 -10   0   8       20.66        7.26     12.97 o 
  -8   0   8        5.86       14.00     10.89 o 
  -6   0   8      113.98       98.54     14.00 o 
  -4   0   8     3690.59     3904.60     56.53 o 
  -2   0   8      586.45      549.72     18.67 o 
   0   0   8      247.96      227.15     12.97 o 
   2   0   8      585.79      523.28     18.67 o 
   4   0   8       14.37        6.74      6.74 o 
   6   0   8      306.40      328.28     20.23 o 
   8   0   8     1336.17     1350.45     41.49 o 
  10   0   8       70.02       91.27     17.11 o 
 -11   1   8       27.38       25.93     10.27 o 
 -10   1   8      122.82       86.35     19.71 o 
  -9   1   8       23.80       37.05      9.15 o 
  -8   1   8       73.74       71.82      9.90 o 
  -7   1   8      370.88      319.85     19.71 o 
  -6   1   8       31.41       41.05      7.46 o 
  -5   1   8      220.57      242.04     23.34 o 
  -4   1   8      142.20      124.43      8.78 o 
  -3   1   8      490.39      501.50     13.20 o 
  -2   1   8      777.82      741.37     15.40 o 
  -1   1   8      918.66      954.55     16.68 o 
   0   1   8      415.73      444.28     12.10 o 
   1   1   8      174.90      188.70      8.61 o 
   2   1   8     6963.84     7347.16     49.51 o 
   3   1   8      106.46      113.09     10.89 o 
   4   1   8      294.48      270.36     11.55 o 
   5   1   8      235.21      226.94     11.35 o 
   6   1   8        9.84        1.96     12.19 o 
   7   1   8        6.69       -6.80     14.26 o 
   8   1   8      550.94      582.06     20.53 o 
   9   1   8       34.45       34.42     14.78 o 
  10   1   8        0.42       -8.43      8.43 o 
 -11   2   8        0.45        8.53      8.93 o 
 -10   2   8        2.55       -3.11      7.70 o 
  -9   2   8       60.35       38.69      9.90 o 
  -8   2   8      121.68      122.55     11.72 o 
  -7   2   8       19.20       11.56      9.33 o 
  -6   2   8       28.88       34.29     11.41 o 
  -5   2   8      682.67      678.61     18.15 o 
  -4   2   8      132.96      160.98     18.67 o 
  -3   2   8      251.85      239.30     10.08 o 
  -2   2   8        1.06       -6.61     10.63 o 
  -1   2   8      160.67      161.10      8.61 o 
   0   2   8        1.66       -2.91      5.09 o 
   1   2   8        0.14        2.30      6.22 o 
   2   2   8        9.23       16.60      5.50 o 
   3   2   8        2.60        5.45      4.77 o 
   4   2   8      148.65      155.58      9.53 o 
   5   2   8      428.36      439.21     16.34 o 
   6   2   8      192.15      182.76     11.55 o 
   7   2   8        0.35       -6.20      6.20 o 
   8   2   8       17.36        9.73      7.09 o 
   9   2   8        1.02       -6.35      6.35 o 
  10   2   8        7.15       -7.09      7.09 o 
 -11   3   8        4.70       -7.52      8.80 o 
 -10   3   8        3.85       17.22      9.15 o 
  -9   3   8       25.33       12.71      8.43 o 
  -8   3   8      180.95      140.27     12.82 o 
  -7   3   8       66.52       64.24     10.25 o 
  -6   3   8        0.31        5.55      7.14 o 
  -5   3   8       14.47       17.57      7.14 o 
  -4   3   8        2.12        2.73      5.70 o 
  -3   3   8      512.97      531.87     21.26 o 
  -2   3   8        4.42        3.75      5.19 o 
  -1   3   8       10.30       35.83      6.20 o 
   0   3   8       10.06       12.50      5.83 o 
   1   3   8      562.38      608.94     14.85 o 
   2   3   8      597.85      659.81     15.58 o 
   3   3   8        1.19        7.09      4.94 o 
   4   3   8        2.66        8.72      5.68 o 
   5   3   8      173.56      177.48     10.62 o 
   6   3   8       21.49       26.66      8.56 o 
   7   3   8      190.80      197.69     12.82 o 
   8   3   8      284.35      319.39     15.95 o 
   9   3   8        0.24       -6.57      6.57 o 
  10   3   8        7.87        1.30      7.70 o 
 -10   4   8      136.73      150.90     22.30 o 
  -9   4   8      203.24      173.32     42.01 o 
  -8   4   8       89.66       85.32     11.00 o 
  -7   4   8       61.67       49.44     14.00 o 
  -6   4   8      295.25      303.49     15.02 o 
  -5   4   8      195.56      190.63     23.34 o 
  -4   4   8      274.53      294.86     20.23 o 
  -3   4   8        0.93       -6.09      9.08 o 
  -2   4   8      220.03      243.99     11.18 o 
  -1   4   8      295.38      288.29     17.63 o 
   0   4   8      376.10      405.28     14.26 o 
   1   4   8      141.60      141.17     19.71 o 
   2   4   8      108.90      127.56      8.61 o 
   3   4   8       64.49       66.93      7.88 o 
   4   4   8        9.34        2.39      5.46 o 
   5   4   8       33.04       46.97      7.70 o 
   6   4   8        0.28        3.80      6.48 o 
   7   4   8       23.54       23.34      8.07 o 
   8   4   8        0.25       -6.94      6.94 o 
   9   4   8        2.04        1.93     24.89 o 
 -10   5   8       36.10       61.27     11.37 o 
  -9   5   8       11.46       17.60      8.93 o 
  -8   5   8       39.58       41.43     21.78 o 
  -7   5   8       29.65       42.92      9.08 o 
  -6   5   8       19.45       26.85      7.88 o 
  -5   5   8        8.26        7.14      7.52 o 
  -4   5   8       34.72       29.03     12.45 o 
  -3   5   8        1.29        2.69      5.68 o 
  -2   5   8      501.76      554.59     16.14 o 
  -1   5   8      157.02      178.87     10.08 o 
   0   5   8       24.50        9.77      5.68 o 
   1   5   8      304.28      333.22     12.83 o 
   2   5   8      203.13      201.74     11.41 o 
   3   5   8        0.77       -4.41      5.87 o 
   4   5   8      155.26      160.73     11.18 o 
   5   5   8      292.18      324.86     14.67 o 
   6   5   8       15.00       32.35      8.04 o 
   7   5   8      146.12      140.16     12.08 o 
   8   5   8        0.01       -9.59      9.59 o 
   9   5   8        2.63       -5.08      8.04 o 
 -10   6   8        6.93       -2.59     12.97 o 
  -9   6   8       62.39       64.31     15.56 o 
  -8   6   8        2.79       -5.70      9.33 o 
  -7   6   8        0.91       -1.04     10.89 o 
  -6   6   8        0.83       33.19     11.93 o 
  -5   6   8      123.37      147.28     16.08 o 
  -4   6   8      830.98      840.66     31.64 o 
  -3   6   8       23.07       24.37     10.37 o 
  -2   6   8      146.77      140.02     15.04 o 
  -1   6   8      385.69      398.29     21.26 o 
   0   6   8      687.01      714.64     26.45 o 
   1   6   8      328.76      336.06     20.23 o 
   2   6   8       13.60        9.33      8.82 o 
   3   6   8      291.01      293.11     13.92 o 
   4   6   8       37.65       30.02      7.60 o 
   5   6   8      269.52      258.03     13.75 o 
   6   6   8      129.74      108.27     10.63 o 
   7   6   8      175.34      177.35     14.00 o 
   8   6   8        4.80       10.44      8.57 o 
   9   6   8      119.62      129.18     13.51 o 
  -9   7   8       20.54       30.08     13.48 o 
  -8   7   8        8.65       16.08     11.41 o 
  -7   7   8       19.93       24.37     12.45 o 
  -6   7   8        4.87       21.26     11.93 o 
  -5   7   8      275.13      260.86     20.74 o 
  -4   7   8        0.04       -7.26      9.33 o 
  -3   7   8        1.14        8.82      8.82 o 
  -2   7   8        0.58       -5.70      8.30 o 
  -1   7   8       14.31       27.49     10.89 o 
   0   7   8      121.99      102.68     14.00 o 
   1   7   8      717.53      696.49     29.04 o 
   2   7   8     1647.87     1598.35     41.49 o 
   3   7   8      502.41      511.87     24.89 o 
   4   7   8       88.10      100.61     15.04 o 
   5   7   8       80.76      109.43     15.04 o 
   6   7   8        2.91        6.74     10.37 o 
   7   7   8       20.32       11.41     11.41 o 
   8   7   8        0.52      -10.89     10.89 o 
  -8   8   8       82.74       61.20     15.04 o 
  -7   8   8        5.68       -6.22      9.85 o 
  -6   8   8      143.51      135.36     17.63 o 
  -5   8   8       94.49       70.01     15.56 o 
  -4   8   8       11.28       -3.11     10.37 o 
  -3   8   8       63.38       51.34     14.00 o 
  -2   8   8      134.73      131.21     17.11 o 
  -1   8   8       35.33       42.53     12.45 o 
   0   8   8       12.80       14.00     11.41 o 
   1   8   8       80.90       91.79     15.56 o 
   2   8   8      114.82      118.76     15.04 o 
   3   8   8       53.46       56.01     13.48 o 
   4   8   8      118.24       95.94     15.04 o 
   5   8   8       19.47       28.00     12.97 o 
   6   8   8       65.90       45.12     15.04 o 
   7   8   8       32.68       29.56     13.48 o 
  -7   9   8      267.55      270.19     24.89 o 
  -6   9   8       42.90       28.52     15.56 o 
  -5   9   8      187.37      213.15     21.78 o 
  -4   9   8        5.18       -3.63     10.37 o 
  -3   9   8       60.96       37.86     14.52 o 
  -2   9   8       40.30       53.94     12.97 o 
  -1   9   8      115.86      126.54     17.11 o 
   0   9   8      108.20       98.02     16.08 o 
   1   9   8       88.08      107.87     16.08 o 
   2   9   8       95.85       98.54     15.56 o 
   3   9   8       30.73       52.90     14.00 o 
   4   9   8       81.18       76.24     15.56 o 
   5   9   8       31.45       26.97     11.41 o 
   6   9   8       43.36       50.82     13.48 o 
  -6  10   8       46.93       52.38     17.11 o 
  -5  10   8       63.78       88.68     18.67 o 
  -4  10   8       24.57       39.93     12.97 o 
  -3  10   8      258.55      308.57     24.89 o 
  -2  10   8      190.11      187.74     20.74 o 
  -1  10   8      155.42      198.63     21.26 o 
   0  10   8      226.02      200.70     20.23 o 
   1  10   8       15.04       53.42     14.52 o 
   2  10   8        8.45        7.26     11.41 o 
   3  10   8       42.01       79.35     15.56 o 
   4  10   8        9.01        8.30     10.89 o 
   5  10   8        0.34       -7.26     11.41 o 
  -3  11   8        2.28       15.04     12.45 o 
  -2  11   8       15.54       24.37     13.48 o 
  -1  11   8       17.43       37.34     14.52 o 
   0  11   8       57.15       60.16     14.52 o 
   1  11   8       23.83       37.86     15.04 o 
   2  11   8        2.60        1.56     12.45 o 
 -11   0   9        9.07        6.74     11.93 o 
  -9   0   9       19.60       28.00     12.97 o 
  -7   0   9      273.06      265.53     20.23 o 
  -5   0   9      192.87      185.66     16.08 o 
  -3   0   9       23.95       38.38      8.82 o 
  -1   0   9      223.90      251.52     14.52 o 
   1   0   9       53.14       42.53      8.82 o 
   3   0   9     1437.29     1391.94     31.64 o 
   5   0   9      228.23      229.22     16.60 o 
   7   0   9     2280.37     2219.12     50.82 o 
   9   0   9      602.71      671.60     32.67 o 
 -11   1   9       40.72       37.34     11.37 o 
 -10   1   9        0.65       -7.31      7.31 o 
  -9   1   9       33.10       58.44      9.90 o 
  -8   1   9      105.24      100.34     11.00 o 
  -7   1   9      241.05      251.29     16.34 o 
  -6   1   9      103.68      101.87     19.71 o 
  -5   1   9       25.30       24.37      7.70 o 
  -4   1   9      293.47      352.92     12.62 o 
  -3   1   9        7.66       11.64      8.30 o 
  -2   1   9       12.70       28.28      6.04 o 
  -1   1   9     1796.59     1830.95     23.47 o 
   0   1   9     2979.71     3233.39     52.64 o 
   1   1   9      490.98      525.18     13.75 o 
   2   1   9      257.07      242.19     10.08 o 
   3   1   9      367.00      386.05     12.83 o 
   4   1   9       20.43       11.17      6.04 o 
   5   1   9       47.60       52.14     15.30 o 
   6   1   9        0.42       12.45      6.60 o 
   7   1   9       13.82       14.96      7.31 o 
   8   1   9        4.51       -0.78      6.97 o 
   9   1   9        8.98       16.15      8.20 o 
  10   1   9       17.27        1.96      9.08 o 
 -11   2   9        0.01       10.89      9.90 o 
 -10   2   9       16.48        6.50     16.60 o 
  -9   2   9       40.34       32.41     10.27 o 
  -8   2   9        6.82       -0.26      8.04 o 
  -7   2   9       91.45      114.52     11.35 o 
  -6   2   9      117.87      107.70     10.41 o 
  -5   2   9       10.97       15.96     15.56 o 
  -4   2   9       70.60       52.19      9.33 o 
  -3   2   9      261.01      269.10     11.18 o 
  -2   2   9       21.43       16.09      5.31 o 
  -1   2   9       21.76       21.54      5.83 o 
   0   2   9      156.85      156.55      8.98 o 
   1   2   9      311.84      335.71     14.52 o 
   2   2   9       20.26       16.34      5.13 o 
   3   2   9        1.73       -2.71     10.37 o 
   4   2   9       51.40       47.43      7.14 o 
   5   2   9      276.78      274.17     19.71 o 
   6   2   9      203.95      208.66     12.47 o 
   7   2   9        6.66        6.01      8.56 o 
   8   2   9      216.20      221.14     14.45 o 
   9   2   9        1.66       -8.56      8.56 o 
  10   2   9       29.19       41.16     21.00 o 
 -11   3   9      236.90      266.07     18.88 o 
 -10   3   9        1.38       35.55     15.04 o 
  -9   3   9      221.43      199.27     15.22 o 
  -8   3   9      430.16      407.19     24.89 o 
  -7   3   9        0.06        5.43     19.19 o 
  -6   3   9     1679.88     1661.46     33.12 o 
  -5   3   9       44.14       47.35      7.97 o 
  -4   3   9      261.57      292.46     43.82 o 
  -3   3   9        8.32        7.52      5.13 o 
  -2   3   9     1000.60     1031.04     21.78 o 
  -1   3   9      369.65      399.03     12.28 o 
   0   3   9      293.11      329.21     11.37 o 
   1   3   9       84.48       97.08      7.70 o 
   2   3   9        2.82       17.11      5.50 o 
   3   3   9       63.90       62.91      7.31 o 
   4   3   9      142.61      157.67     14.26 o 
   5   3   9       54.76       94.00     12.45 o 
   6   3   9       99.84       66.27      9.08 o 
   7   3   9        0.33       -9.33      9.33 o 
   8   3   9       99.66       98.59     10.98 o 
   9   3   9       25.06       28.31     12.19 o 
 -10   4   9      263.27      289.80     18.13 o 
  -9   4   9      110.04       88.84     12.08 o 
  -8   4   9       67.31       53.62     10.25 o 
  -7   4   9      308.48      333.34     55.23 o 
  -6   4   9       25.23       34.67     30.86 o 
  -5   4   9        3.10        5.40      9.08 o 
  -4   4   9      115.98      107.58      9.59 o 
  -3   4   9        6.55        8.20      9.59 o 
  -2   4   9      192.02      185.46     10.27 o 
  -1   4   9      374.44      372.87     13.19 o 
   0   4   9      331.70      345.45     20.74 o 
   1   4   9      539.57      571.74     15.58 o 
   2   4   9     1201.55     1263.00     22.73 o 
   3   4   9       40.84       37.37      6.60 o 
   4   4   9      239.84      229.53     12.08 o 
   5   4   9        1.86        4.64      5.83 o 
   6   4   9       26.31       43.27      7.97 o 
   7   4   9       10.30        7.30      7.31 o 
   8   4   9        4.11        8.42      9.59 o 
   9   4   9       12.19       25.80      8.93 o 
 -10   5   9       81.95       82.86     12.98 o 
  -9   5   9       11.47        7.30     11.93 o 
  -8   5   9       14.40        0.34      8.41 o 
  -7   5   9        4.25        7.88      7.22 o 
  -6   5   9       73.40       69.63      9.51 o 
  -5   5   9        2.33        5.32      6.94 o 
  -4   5   9       34.58       25.15      7.70 o 
  -3   5   9      147.96      157.47     10.63 o 
  -2   5   9      146.09      144.60     21.78 o 
  -1   5   9       22.39       26.34      6.57 o 
   0   5   9       15.97        5.03      6.04 o 
   1   5   9        0.71        7.41      5.68 o 
   2   5   9       28.74       28.35      7.78 o 
   3   5   9       14.97       14.00     14.52 o 
   4   5   9       71.31       59.04     15.30 o 
   5   5   9       88.13      115.39     15.82 o 
   6   5   9      150.31      143.04     16.60 o 
   7   5   9      130.30      148.44     12.83 o 
   8   5   9        9.08        2.77     10.11 o 
   9   5   9       75.69       75.15     11.14 o 
  -9   6   9       22.36        9.33     11.93 o 
  -8   6   9        0.56       -9.33      9.33 o 
  -7   6   9        4.72       12.97     10.89 o 
  -6   6   9        0.96       -8.82      8.82 o 
  -5   6   9        1.06        4.67     10.37 o 
  -4   6   9       46.90       40.97     11.93 o 
  -3   6   9       20.01       50.82     11.41 o 
  -2   6   9      119.98      123.43     14.00 o 
  -1   6   9       72.87       65.86     11.41 o 
   0   6   9      238.77      246.34     17.63 o 
   1   6   9      929.04      903.93     31.12 o 
   2   6   9     1024.94     1066.26     33.19 o 
   3   6   9       13.40       14.00     10.37 o 
   4   6   9      123.14      108.63     10.25 o 
   5   6   9      503.30      464.93     18.15 o 
   6   6   9       17.03        8.38      8.82 o 
   7   6   9      361.61      351.07     18.15 o 
   8   6   9      106.33      122.85     27.49 o 
  -9   7   9       81.60      128.61     19.71 o 
  -8   7   9       44.78       35.78     14.00 o 
  -7   7   9       65.70       73.12     14.00 o 
  -6   7   9        9.86       18.67     11.93 o 
  -5   7   9        7.53        3.11     10.37 o 
  -4   7   9      154.05      156.62     17.11 o 
  -3   7   9      204.52      206.41     18.15 o 
  -2   7   9        0.21       -7.78      7.78 o 
  -1   7   9      110.62      120.32     15.04 o 
   0   7   9       12.76       -1.04      9.85 o 
   1   7   9        1.19        8.82      9.85 o 
   2   7   9      210.44      152.99     15.56 o 
   3   7   9      358.12      385.84     23.34 o 
   4   7   9       77.30       73.12     13.48 o 
   5   7   9      117.58      164.40     17.63 o 
   6   7   9      142.51      135.88     17.63 o 
   7   7   9        4.56        0.00     10.37 o 
   8   7   9        4.99       -9.85      9.85 o 
  -8   8   9       24.67       33.19     14.00 o 
  -7   8   9       47.27       51.34     14.00 o 
  -6   8   9        0.39       -8.30      8.30 o 
  -5   8   9      327.41      359.40     25.93 o 
  -4   8   9       54.46       52.38     14.00 o 
  -3   8   9       26.65        5.19     10.37 o 
  -2   8   9       91.62      160.25     17.11 o 
  -1   8   9       10.72       12.97      9.85 o 
   0   8   9        0.88       15.56      9.85 o 
   1   8   9       50.52       44.08     12.97 o 
   2   8   9       16.99       21.78     10.37 o 
   3   8   9        0.02       16.08      9.85 o 
   4   8   9       68.47       54.45     13.48 o 
   5   8   9      128.62      131.73     17.11 o 
   6   8   9       58.61       72.61     14.00 o 
   7   8   9      174.00      139.51     19.71 o 
  -7   9   9        4.35       -1.56     11.41 o 
  -6   9   9       40.23       58.08     15.56 o 
  -5   9   9       37.78       31.12     13.48 o 
  -4   9   9       21.95       29.56     12.97 o 
  -3   9   9       20.24       34.23     12.45 o 
  -2   9   9       15.52       13.48     10.89 o 
  -1   9   9      121.17      133.28     17.63 o 
   0   9   9      288.73      282.12     23.34 o 
   1   9   9       15.16       19.19     11.41 o 
   2   9   9       34.83       27.49     14.00 o 
   3   9   9        0.78       35.78     11.93 o 
   4   9   9       18.97       11.41     11.41 o 
   5   9   9        3.24       -9.33     10.37 o 
   6   9   9       59.32       32.67     15.56 o 
  -5  10   9       17.62       12.45     12.45 o 
  -4  10   9        3.48       26.45     12.97 o 
  -3  10   9       80.71       15.04     14.00 o 
  -2  10   9      209.66      225.59     22.30 o 
  -1  10   9        4.43       16.08     12.45 o 
   0  10   9        1.22      -10.89     10.89 o 
   1  10   9      196.57      209.52     21.26 o 
   2  10   9       33.11       35.78     14.00 o 
   3  10   9        2.24       -9.33      9.33 o 
   4  10   9        0.00       45.64     12.45 o 
  -2  11   9      116.87      129.13     20.74 o 
  -1  11   9       14.81       10.89     13.48 o 
   0  11   9       59.52      101.65     17.63 o 
   1  11   9       14.93       -4.15     10.89 o 
 -10   0  10        6.05        7.26     13.48 o 
  -8   0  10       86.61       87.13     15.56 o 
  -6   0  10      439.93      421.63     23.86 o 
  -4   0  10     1730.86     1830.69     38.38 o 
  -2   0  10     2739.54     2853.38     48.23 o 
   0   0  10     1356.21     1414.24     30.60 o 
   2   0  10      116.81       84.01     10.89 o 
   4   0  10       16.63       16.08      9.33 o 
   6   0  10       59.50       65.86     12.45 o 
   8   0  10      864.98      946.98     37.34 o 
  10   0  10       26.60       31.12     14.00 o 
 -11   1  10        6.32       16.06      9.59 o 
 -10   1  10        0.54        4.10      8.41 o 
  -9   1  10       30.13       20.87      9.15 o 
  -8   1  10        0.20        4.67     12.45 o 
  -7   1  10      318.61      307.37     15.77 o 
  -6   1  10       13.92       12.65      7.51 o 
  -5   1  10       34.98       36.29      7.88 o 
  -4   1  10        1.87        5.44      5.68 o 
  -3   1  10       45.07       50.90      6.41 o 
  -2   1  10      179.16      183.76      9.53 o 
  -1   1  10        7.49       -2.77      4.86 o 
   0   1  10     1428.17     1492.95     30.34 o 
   1   1  10       47.51       40.24      6.23 o 
   2   1  10        1.85        6.22      5.13 o 
   3   1  10      616.24      594.93     16.14 o 
   4   1  10      862.27      886.07     20.17 o 
   5   1  10     1101.83     1117.03     24.20 o 
   6   1  10     3497.39     3520.61     49.27 o 
   7   1  10        0.46       22.60     15.30 o 
   8   1  10      162.21      150.06     26.45 o 
   9   1  10       27.97        6.48      8.07 o 
  10   1  10       44.14       56.03     22.82 o 
 -11   2  10       22.67       10.63      9.90 o 
 -10   2  10        2.79      -15.30     15.30 o 
  -9   2  10       21.09       19.19     16.85 o 
  -8   2  10        1.78        5.74      8.56 o 
  -7   2  10       17.44        7.25      7.31 o 
  -6   2  10      266.81      273.59     14.11 o 
  -5   2  10       63.08       69.34     18.41 o 
  -4   2  10       21.97       18.06      6.74 o 
  -3   2  10        2.99       -4.77      4.77 o 
  -2   2  10       14.61       16.85      5.50 o 
  -1   2  10      238.83      231.03     10.08 o 
   0   2  10      211.09      219.61      9.71 o 
   1   2  10        8.59        3.63      5.13 o 
   2   2  10      687.98      708.34     17.05 o 
   3   2  10       33.18       47.79      8.30 o 
   4   2  10      400.12      396.03     15.04 o 
   5   2  10      299.53      303.66     13.92 o 
   6   2  10      137.59      142.46     11.18 o 
   7   2  10       55.14       60.07      9.15 o 
   8   2  10       16.32       -2.67      7.22 o 
   9   2  10       25.91       14.33     19.19 o 
 -10   3  10        0.70       -8.24      8.24 o 
  -9   3  10        0.19       -1.77      8.24 o 
  -8   3  10      228.43      240.14     16.85 o 
  -7   3  10       32.30       28.46      9.15 o 
  -6   3  10       12.98        4.72     12.71 o 
  -5   3  10      530.59      513.67     17.39 o 
  -4   3  10        1.29        5.47      5.98 o 
  -3   3  10       86.16       82.31     12.45 o 
  -2   3  10       25.13       28.29      6.04 o 
  -1   3  10       10.70       12.19      5.50 o 
   0   3  10       23.55       12.72      7.00 o 
   1   3  10     1693.88     1796.06     27.54 o 
   2   3  10      129.23      133.52     16.60 o 
   3   3  10      245.48      257.03     12.19 o 
   4   3  10       80.81       69.06     17.63 o 
   5   3  10        0.65       -5.19      5.50 o 
   6   3  10       88.11      101.94     10.27 o 
   7   3  10       56.08       48.45      9.08 o 
   8   3  10        0.02       -7.26     10.89 o 
   9   3  10      128.81      134.58     13.20 o 
 -10   4  10       13.27       -1.56      9.53 o 
  -9   4  10       81.39       65.60     11.18 o 
  -8   4  10      387.25      419.95     51.34 o 
  -7   4  10        7.57       12.45     12.45 o 
  -6   4  10        1.49        1.24      6.85 o 
  -5   4  10        3.66       28.46     12.71 o 
  -4   4  10       37.04       23.86      7.46 o 
  -3   4  10       12.98       -7.52      7.52 o 
  -2   4  10        6.87       16.18      6.41 o 
  -1   4  10       22.79       25.12     14.78 o 
   0   4  10        3.42        2.14      5.46 o 
   1   4  10       35.96       35.54      7.14 o 
   2   4  10       19.41       31.59     10.63 o 
   3   4  10        1.15        0.99      6.04 o 
   4   4  10        7.25        8.45      6.20 o 
   5   4  10      117.45      127.52     18.15 o 
   6   4  10       75.79       83.04      9.85 o 
   7   4  10      128.66      127.89     11.91 o 
   8   4  10        7.38        3.63      8.07 o 
   9   4  10        1.18       -2.98      7.78 o 
 -10   5  10        0.99        3.81      9.30 o 
  -9   5  10        8.80       -4.32     15.56 o 
  -8   5  10       16.65       14.47      8.84 o 
  -7   5  10       20.41        9.91      8.10 o 
  -6   5  10      341.04      306.38     23.60 o 
  -5   5  10        1.14        4.15      6.97 o 
  -4   5  10       67.02       45.31      8.41 o 
  -3   5  10      890.25      917.97     46.42 o 
  -2   5  10        7.81        8.42      6.78 o 
  -1   5  10       91.04       88.24      8.80 o 
   0   5  10       92.14       85.36      8.61 o 
   1   5  10       61.28       53.66      7.67 o 
   2   5  10       37.98       32.28      8.04 o 
   3   5  10        0.14       -5.87      5.87 o 
   4   5  10        1.12       22.42      6.57 o 
   5   5  10       21.91       18.02     12.97 o 
   6   5  10      693.65      671.71     43.04 o 
   7   5  10      141.79      149.69     12.98 o 
   8   5  10       35.52       30.90     14.26 o 
  -9   6  10        5.24       -4.15     10.89 o 
  -8   6  10        0.56        7.26     10.89 o 
  -7   6  10        1.03      -10.37     10.37 o 
  -6   6  10       65.86       49.27     13.48 o 
  -5   6  10       47.57       58.08     13.48 o 
  -4   6  10       69.81       61.71     12.97 o 
  -3   6  10      182.96      178.40     17.11 o 
  -2   6  10        9.30        0.00      8.30 o 
  -1   6  10      203.41      190.33     16.60 o 
   0   6  10      696.56      635.29     26.97 o 
   1   6  10      180.88      198.63     17.63 o 
   2   6  10      124.36      146.77     15.04 o 
   3   6  10        4.19       13.77     15.30 o 
   4   6  10       11.21       -5.24     10.37 o 
   5   6  10      166.98      145.86     12.10 o 
   6   6  10       10.95       -1.26     10.37 o 
   7   6  10        0.36       -3.90      9.59 o 
   8   6  10       29.72       39.47      9.71 o 
  -8   7  10       20.85       26.45     12.97 o 
  -7   7  10       28.85       11.93     11.93 o 
  -6   7  10      235.64      201.22     20.23 o 
  -5   7  10       22.22       12.97     11.41 o 
  -4   7  10        1.31       11.93     10.89 o 
  -3   7  10       10.50       31.64     11.41 o 
  -2   7  10        8.58       -3.63      9.33 o 
  -1   7  10       40.19       42.01     11.93 o 
   0   7  10      128.58      117.21     15.56 o 
   1   7  10      398.52      401.40     24.37 o 
   2   7  10      124.22      122.39     14.52 o 
   3   7  10       16.02       37.34     11.93 o 
   4   7  10      270.69      294.05     21.26 o 
   5   7  10      214.35      216.26     20.74 o 
   6   7  10       96.51       50.82     15.04 o 
   7   7  10       47.68       36.30     13.48 o 
  -7   8  10       53.32       35.78     14.52 o 
  -6   8  10        0.00       -9.85      9.85 o 
  -5   8  10      167.86      163.88     19.71 o 
  -4   8  10       91.30       77.27     15.56 o 
  -3   8  10       22.26       35.27     12.97 o 
  -2   8  10      101.63       81.94     15.56 o 
  -1   8  10       56.23       50.30     13.48 o 
   0   8  10        6.11       28.52     11.41 o 
   1   8  10      141.38      128.10     16.60 o 
   2   8  10        6.13        5.19     10.89 o 
   3   8  10        0.10       -8.82      8.82 o 
   4   8  10        0.36       -8.30      8.30 o 
   5   8  10      146.11      144.17     18.67 o 
   6   8  10       17.83       22.82     11.93 o 
  -6   9  10        5.12       11.93     13.48 o 
  -5   9  10        9.31       22.82     12.97 o 
  -4   9  10       93.63       79.35     16.08 o 
  -3   9  10       47.84       38.90     14.00 o 
  -2   9  10        6.44        3.63     10.37 o 
  -1   9  10        2.83       32.15     12.45 o 
   0   9  10      683.66      786.21     35.27 o 
   1   9  10        0.47       -8.30      8.30 o 
   2   9  10        6.61        4.67     10.89 o 
   3   9  10        5.24       16.08     10.89 o 
   4   9  10        7.45       10.37     10.37 o 
   5   9  10        2.13       34.23     12.45 o 
  -5  10  10      153.79      170.62     22.30 o 
  -4  10  10       19.15       26.97     13.48 o 
  -3  10  10       36.47       -5.19     12.97 o 
  -2  10  10       23.48       38.38     14.00 o 
  -1  10  10      128.44      132.24     19.19 o 
   0  10  10       15.30       34.23     12.97 o 
   1  10  10       28.66       38.90     14.00 o 
   2  10  10        9.65      -11.93     11.93 o 
   3  10  10       21.83       17.63     13.48 o 
  -1  11  10        6.35       36.82     14.00 o 
   0  11  10      107.27       56.53     15.56 o 
 -11   0  11        2.96      -11.41     11.41 o 
  -9   0  11        0.10        7.78     11.41 o 
  -7   0  11      135.49      122.91     16.60 o 
  -5   0  11      417.63      404.00     22.82 o 
  -3   0  11     1888.29     1930.78     39.41 o 
  -1   0  11      369.61      359.91     17.63 o 
   1   0  11      593.31      586.55     22.30 o 
   3   0  11      445.57      443.93     21.26 o 
   5   0  11      867.82      804.36     30.08 o 
   7   0  11       76.11       80.90     14.00 o 
   9   0  11       76.16       72.61     16.08 o 
 -11   1  11      113.07      151.58     15.04 o 
 -10   1  11       74.55       54.26     11.73 o 
  -9   1  11        0.05      -11.13     19.71 o 
  -8   1  11        0.01      -10.37     10.37 o 
  -7   1  11       20.37       19.42      8.78 o 
  -6   1  11      125.97      110.85     20.23 o 
  -5   1  11       28.79       35.73      7.67 o 
  -4   1  11      122.43      141.63     13.74 o 
  -3   1  11      278.13      249.16     15.82 o 
  -2   1  11        2.27       -0.78      5.13 o 
  -1   1  11      633.03      653.35     19.97 o 
   0   1  11      236.58      236.80     11.67 o 
   1   1  11       34.11       39.68      7.52 o 
   2   1  11      360.41      410.11     24.12 o 
   3   1  11        6.94       12.19      8.56 o 
   4   1  11       43.31       43.37     14.78 o 
   5   1  11      592.85      600.61     19.07 o 
   6   1  11     1016.32     1044.26     25.30 o 
   7   1  11        0.19       -3.23      8.56 o 
   8   1  11       28.85       15.21      8.78 o 
   9   1  11      120.00      128.34     17.89 o 
 -10   2  11        3.21        6.32     11.07 o 
  -9   2  11       31.33       53.74     10.63 o 
  -8   2  11      361.89      299.87     16.86 o 
  -7   2  11      111.10      131.98     18.67 o 
  -6   2  11     1057.35     1062.51     25.30 o 
  -5   2  11        9.02       17.23      7.09 o 
  -4   2  11        0.02       14.34      5.83 o 
  -3   2  11        3.50        2.59      5.50 o 
  -2   2  11        7.41       15.82      5.87 o 
  -1   2  11       71.06       83.23      7.33 o 
   0   2  11       35.72       40.68      6.41 o 
   1   2  11      412.69      394.71     32.15 o 
   2   2  11       51.50       56.49      7.51 o 
   3   2  11       34.79       31.27      6.94 o 
   4   2  11       35.50       35.49      7.46 o 
   5   2  11      473.05      469.40     17.22 o 
   6   2  11      512.78      529.63     18.70 o 
   7   2  11        0.38        1.41      6.85 o 
   8   2  11        0.03       -6.35      6.35 o 
   9   2  11       48.70       53.09     10.78 o 
 -10   3  11       43.49       66.40     12.10 o 
  -9   3  11        1.87        0.15     13.22 o 
  -8   3  11       73.41       69.62     13.48 o 
  -7   3  11      167.57      145.01     12.47 o 
  -6   3  11       21.17       26.07     13.48 o 
  -5   3  11      282.33      303.25     14.77 o 
  -4   3  11       90.62       84.58      8.78 o 
  -3   3  11       23.02       22.30      6.60 o 
  -2   3  11       95.98       98.64      9.33 o 
  -1   3  11      237.58      252.58     11.73 o 
   0   3  11      255.65      248.88     17.89 o 
   1   3  11       12.73        5.41      8.04 o 
   2   3  11      190.23      198.76     11.37 o 
   3   3  11      121.10      130.40      9.90 o 
   4   3  11      617.81      624.96     18.88 o 
   5   3  11       38.16       47.22      8.43 o 
   6   3  11       97.22      100.56     10.41 o 
   7   3  11        0.04        9.90      7.67 o 
   8   3  11        0.22      -12.05     19.45 o 
   9   3  11        0.10      -38.12     38.12 o 
 -10   4  11       10.45       23.81     26.97 o 
  -9   4  11      141.08      111.60     13.72 o 
  -8   4  11       53.14       54.75     11.30 o 
  -7   4  11        1.29        3.11      7.67 o 
  -6   4  11      832.36      807.52     23.44 o 
  -5   4  11       33.51       24.52      7.97 o 
  -4   4  11      585.97      578.48     17.96 o 
  -3   4  11      162.23      151.05     21.52 o 
  -2   4  11        1.05        8.41      6.04 o 
  -1   4  11        3.27        4.41      5.83 o 
   0   4  11      495.83      579.56     16.68 o 
   1   4  11      102.62       97.63     11.15 o 
   2   4  11      157.72      161.27     10.62 o 
   3   4  11       22.80       21.52      7.70 o 
   4   4  11       23.57       10.59     11.15 o 
   5   4  11       16.92       23.83      7.31 o 
   6   4  11      514.96      486.16     18.88 o 
   7   4  11      135.87      146.34     12.47 o 
   8   4  11        4.22        1.03      7.83 o 
  -9   5  11       61.10       47.61     11.72 o 
  -8   5  11        6.24       -5.45      8.43 o 
  -7   5  11       26.81       13.02      8.93 o 
  -6   5  11        4.46       15.04      7.60 o 
  -5   5  11       14.86        8.04      7.33 o 
  -4   5  11      128.62      104.34     10.25 o 
  -3   5  11       94.64       97.67      9.90 o 
  -2   5  11      511.29      523.43     17.42 o 
  -1   5  11       31.10       42.10      7.70 o 
   0   5  11       31.71       29.89     15.30 o 
   1   5  11      155.13      181.86     11.37 o 
   2   5  11       45.04       47.93      8.04 o 
   3   5  11       46.67       60.84      8.24 o 
   4   5  11        5.20       -7.26      7.26 o 
   5   5  11      123.40      117.43     12.97 o 
   6   5  11       54.97       74.24     25.93 o 
   7   5  11        8.34        6.98     10.37 o 
   8   5  11        0.67       19.19      8.61 o 
  -9   6  11       63.05       55.49     16.60 o 
  -8   6  11       16.41        8.82     11.41 o 
  -7   6  11       20.10       33.71     14.00 o 
  -6   6  11       26.78       16.08     11.93 o 
  -5   6  11       76.68       51.86     12.97 o 
  -4   6  11      221.56      203.29     19.19 o 
  -3   6  11       22.55       28.00     11.93 o 
  -2   6  11      164.32      138.47     16.08 o 
  -1   6  11      641.09      630.11     28.00 o 
   0   6  11     2337.78     2503.32     52.38 o 
   1   6  11      224.56      195.00     17.63 o 
   2   6  11        6.50        2.59      9.33 o 
   3   6  11       76.83       55.12     19.19 o 
   4   6  11       55.26       59.44      9.53 o 
   5   6  11      208.89      179.77     13.38 o 
   6   6  11       31.43       14.32     18.93 o 
   7   6  11       73.88       60.08     10.78 o 
  -8   7  11      100.10      124.47     19.19 o 
  -7   7  11       94.05      148.32     20.23 o 
  -6   7  11       13.97        8.30     12.97 o 
  -5   7  11        0.32       39.41     11.93 o 
  -4   7  11        4.19        7.26     10.37 o 
  -3   7  11      325.27      316.35     22.82 o 
  -2   7  11      254.34      272.79     21.26 o 
  -1   7  11       30.72       34.75     11.41 o 
   0   7  11        3.63       18.15      9.85 o 
   1   7  11      101.50      102.17     14.52 o 
   2   7  11      265.33      253.60     20.23 o 
   3   7  11      193.30      178.40     18.15 o 
   4   7  11        3.06       15.56     10.37 o 
   5   7  11       29.93       30.08     11.93 o 
   6   7  11       14.56        5.19     11.41 o 
   7   7  11      123.78      119.80     18.15 o 
  -7   8  11        8.66       15.04     13.48 o 
  -6   8  11        1.66      -11.41     11.41 o 
  -5   8  11      157.08      137.43     18.15 o 
  -4   8  11        9.41       24.37     11.41 o 
  -3   8  11        9.61       26.45     10.89 o 
  -2   8  11       90.99      115.65     16.08 o 
  -1   8  11       71.18       55.49     14.00 o 
   0   8  11       71.38       88.68     15.04 o 
   1   8  11      223.83      215.22     20.74 o 
   2   8  11      140.78      135.36     18.15 o 
   3   8  11       76.37       46.67     12.97 o 
   4   8  11        6.56       -7.26      9.85 o 
   5   8  11       74.90       86.09     17.11 o 
   6   8  11       17.17       44.60     15.04 o 
  -6   9  11        3.17       -9.85      9.85 o 
  -5   9  11        0.01        7.78     12.97 o 
  -4   9  11       34.45       46.67     15.04 o 
  -3   9  11       12.59       18.15     12.45 o 
  -2   9  11        2.97        6.22     11.93 o 
  -1   9  11       21.71       37.86     12.97 o 
   0   9  11       74.41       93.87     16.60 o 
   1   9  11       12.95       14.52     11.93 o 
   2   9  11        0.28       16.08     12.45 o 
   3   9  11        8.54       29.56     12.97 o 
   4   9  11        8.49       11.93     11.93 o 
  -4  10  11        0.90      -12.45     12.45 o 
  -3  10  11        6.37      -10.89     10.89 o 
  -2  10  11       26.23       26.45     13.48 o 
  -1  10  11      107.69      109.43     18.67 o 
   0  10  11        0.50       10.37     11.93 o 
   1  10  11      114.67      116.17     18.67 o 
   2  10  11        6.02       16.60     12.45 o 
   3  10  11        4.66        2.59     12.97 o 
 -10   0  12      108.55       89.72     18.67 o 
  -8   0  12        0.14      -10.89     10.89 o 
  -6   0  12       31.93       24.89     11.41 o 
  -4   0  12       84.61      104.24     13.48 o 
  -2   0  12      911.42      993.65     29.04 o 
   0   0  12       86.68       72.09     11.93 o 
   2   0  12      177.94      189.81     15.04 o 
   4   0  12     1593.80     1576.57     39.93 o 
   6   0  12      130.36      115.65     16.08 o 
   8   0  12      150.19      142.10     18.67 o 
 -10   1  12       50.32       58.41     12.10 o 
  -9   1  12        0.20       -2.85      8.43 o 
  -8   1  12        7.83       14.00      8.43 o 
  -7   1  12       61.66       68.84      9.88 o 
  -6   1  12      120.36      116.15     11.72 o 
  -5   1  12       44.96       60.10      8.57 o 
  -4   1  12      134.43      127.33     17.11 o 
  -3   1  12      162.39      159.95     10.08 o 
  -2   1  12     1537.85     1531.67     48.49 o 
  -1   1  12       52.56       52.83      7.67 o 
   0   1  12        7.87       13.74      6.23 o 
   1   1  12      115.75       81.82     11.67 o 
   2   1  12      200.14      195.92     10.98 o 
   3   1  12       24.30       35.65     18.41 o 
   4   1  12     1937.38     1993.59     32.27 o 
   5   1  12     1313.24     1306.02     35.01 o 
   6   1  12      117.00       98.80     11.35 o 
   7   1  12       46.87       54.68     22.56 o 
   8   1  12       32.51       29.93      9.30 o 
   9   1  12       84.11       96.31     12.25 o 
 -10   2  12        3.44       -5.48     20.23 o 
  -9   2  12        0.66       -9.78     28.52 o 
  -8   2  12        0.15       -2.66      8.04 o 
  -7   2  12       41.08       48.16      9.51 o 
  -6   2  12        0.82       12.89     10.89 o 
  -5   2  12       83.08       73.51      9.30 o 
  -4   2  12       38.56       23.46      7.09 o 
  -3   2  12      144.40      142.62     10.08 o 
  -2   2  12        0.47        8.01      8.82 o 
  -1   2  12       14.58        5.05     14.78 o 
   0   2  12      197.56      203.58     10.81 o 
   1   2  12        0.24        7.78      8.04 o 
   2   2  12      191.99      197.28     11.35 o 
   3   2  12     2043.25     1985.96     44.34 o 
   4   2  12      810.90      777.92     31.89 o 
   5   2  12        8.72        1.82      6.60 o 
   6   2  12      267.90      282.88     15.40 o 
   7   2  12       52.20       80.12     20.49 o 
   8   2  12        3.39        0.00      8.07 o 
   9   2  12       28.29       37.58     16.08 o 
 -10   3  12        3.27       -9.08      9.59 o 
  -9   3  12       15.74       22.56      9.53 o 
  -8   3  12        6.82        6.22      8.80 o 
  -7   3  12       29.83       23.94      9.45 o 
  -6   3  12      239.84      218.77     13.88 o 
  -5   3  12       88.21       74.58      9.82 o 
  -4   3  12       12.55        8.88      7.14 o 
  -3   3  12        0.30       -5.87      5.87 o 
  -2   3  12       52.12       57.41      8.04 o 
  -1   3  12       84.48       88.79      8.80 o 
   0   3  12      102.50      108.51      8.98 o 
   1   3  12       76.81       76.88      8.43 o 
   2   3  12       17.77        6.98     17.37 o 
   3   3  12      138.14      127.01     10.25 o 
   4   3  12      195.97      196.14     12.45 o 
   5   3  12      413.33      393.32     17.05 o 
   6   3  12        0.54       15.63      8.04 o 
   7   3  12       53.47       33.69      8.78 o 
   8   3  12       73.79       76.25     11.51 o 
 -10   4  12        5.33       20.77     14.26 o 
  -9   4  12        4.10        4.07      9.67 o 
  -8   4  12      247.43      245.06     16.29 o 
  -7   4  12       34.70       52.07      9.82 o 
  -6   4  12        2.64       -0.21      7.31 o 
  -5   4  12       91.26      108.32     21.52 o 
  -4   4  12       38.70       35.16      8.24 o 
  -3   4  12       53.63       55.36      8.41 o 
  -2   4  12      872.33      864.76     21.27 o 
  -1   4  12      195.52      187.00     13.74 o 
   0   4  12      166.90      152.29     10.63 o 
   1   4  12       26.01       25.82      6.94 o 
   2   4  12        0.84        8.24      6.20 o 
   3   4  12       18.10       -0.43      6.11 o 
   4   4  12       21.32       26.57      8.04 o 
   5   4  12       18.98        5.24     15.04 o 
   6   4  12       35.35       49.50      9.53 o 
   7   4  12        9.33        0.78      7.70 o 
   8   4  12        0.17       -1.85     10.37 o 
  -9   5  12        7.37      -22.26     39.15 o 
  -8   5  12       14.25       29.04      9.53 o 
  -7   5  12        0.13       -0.79      8.33 o 
  -6   5  12        1.49        1.87      7.77 o 
  -5   5  12       24.26       42.57     32.93 o 
  -4   5  12      283.66      274.72     14.65 o 
  -3   5  12        2.74       -6.57      6.57 o 
  -2   5  12       55.77       52.29     17.63 o 
  -1   5  12     2287.18     2370.82     35.20 o 
   0   5  12      117.17      109.07     10.27 o 
   1   5  12       42.12       53.30      8.56 o 
   2   5  12        3.68        2.07      6.23 o 
   3   5  12       78.31       63.69      9.15 o 
   4   5  12       58.09       71.52      9.67 o 
   5   5  12      258.64      236.71     14.29 o 
   6   5  12        0.28       14.78      7.70 o 
   7   5  12       11.63       18.70     11.67 o 
   8   5  12       20.85       25.41      9.90 o 
  -8   6  12      104.78       96.98     18.15 o 
  -7   6  12       37.53       42.53     14.52 o 
  -6   6  12       46.93       56.53     14.52 o 
  -5   6  12       34.03       28.52     11.41 o 
  -4   6  12       24.23       30.08     11.93 o 
  -3   6  12       11.30       13.48     10.37 o 
  -2   6  12      138.47      155.06     16.60 o 
  -1   6  12       75.18       68.97     14.00 o 
   0   6  12      612.11      606.25     28.00 o 
   1   6  12      433.95      436.15     24.37 o 
   2   6  12      175.35      173.21     16.60 o 
   3   6  12      385.16      376.34     16.87 o 
   4   6  12      144.29      176.28     12.82 o 
   5   6  12       51.64       66.42      9.90 o 
   6   6  12       23.16       30.63      9.30 o 
   7   6  12        1.39       -8.40     23.86 o 
  -8   7  12        0.00        2.59     12.45 o 
  -7   7  12        5.10        7.78     14.52 o 
  -6   7  12        0.06       10.89     13.48 o 
  -5   7  12       12.16      -10.37     10.37 o 
  -4   7  12        3.85       -9.85      9.85 o 
  -3   7  12      287.29      272.79     22.30 o 
  -2   7  12       81.43       69.49     14.52 o 
  -1   7  12      190.91      177.88     19.19 o 
   0   7  12        0.00        6.22     10.37 o 
   1   7  12      159.75      150.91     17.63 o 
   2   7  12      146.08      179.44     19.19 o 
   3   7  12       40.67       66.90     13.48 o 
   4   7  12      222.83      203.81     20.23 o 
   5   7  12       40.94       37.86     12.45 o 
   6   7  12        7.58       22.82     13.48 o 
  -7   8  12       27.30        7.26     14.00 o 
  -6   8  12        0.19        2.59     12.97 o 
  -5   8  12        0.87       -9.85      9.85 o 
  -4   8  12        0.43        6.22     10.89 o 
  -3   8  12       35.15        9.33     11.41 o 
  -2   8  12       13.86       28.00     12.45 o 
  -1   8  12      124.33      143.14     19.19 o 
   0   8  12       25.63       36.82     12.45 o 
   1   8  12        1.62      -10.37     10.37 o 
   2   8  12        0.00       14.00     11.93 o 
   3   8  12       86.51       60.68     14.52 o 
   4   8  12       10.35       28.00     12.97 o 
   5   8  12       17.34       30.08     13.48 o 
  -5   9  12       22.49       40.97     15.04 o 
  -4   9  12       12.88       40.45     14.52 o 
  -3   9  12        1.26       20.23     12.97 o 
  -2   9  12       17.35        9.85     11.41 o 
  -1   9  12        0.32       -5.19      9.85 o 
   0   9  12        3.41       -9.85      9.85 o 
   1   9  12        2.93       37.86     12.45 o 
   2   9  12       97.96      103.20     18.15 o 
   3   9  12        6.34       -9.33      9.33 o 
   4   9  12      198.50      202.26     22.30 o 
  -3  10  12        0.35       14.00     14.00 o 
  -2  10  12      190.35      181.51     21.78 o 
  -1  10  12       23.01       39.41     15.04 o 
   0  10  12        7.41       -5.70     10.89 o 
   1  10  12        0.03       -6.74     10.89 o 
  -9   0  13      169.07      102.68     18.67 o 
  -7   0  13      375.94      364.06     25.41 o 
  -5   0  13      123.10      142.62     16.08 o 
  -3   0  13      142.04      131.73     14.52 o 
  -1   0  13     1278.57     1357.72     34.75 o 
   1   0  13        8.20       17.63      9.85 o 
   3   0  13      533.59      509.27     23.86 o 
   5   0  13       24.93       20.74     10.89 o 
   7   0  13       65.24       62.75     14.00 o 
 -10   1  13       40.44       54.77     11.73 o 
  -9   1  13        0.74       17.89      8.80 o 
  -8   1  13       43.83       45.01      9.88 o 
  -7   1  13       13.71       17.67     22.04 o 
  -6   1  13      351.38      363.61     36.30 o 
  -5   1  13       89.68       98.86     10.08 o 
  -4   1  13      151.34      188.34     11.72 o 
  -3   1  13       88.32       98.10     14.26 o 
  -2   1  13      121.64      134.06      9.90 o 
  -1   1  13       57.67       53.46      7.88 o 
   0   1  13       27.89       18.41      6.60 o 
   1   1  13      285.39      280.26     13.01 o 
   2   1  13      165.25      153.25     10.89 o 
   3   1  13       72.33       60.13      8.61 o 
   4   1  13       35.05       44.05     15.82 o 
   5   1  13       35.39       32.31      8.43 o 
   6   1  13      122.22      116.60     11.93 o 
   7   1  13        0.92        2.51      7.78 o 
   8   1  13        5.23       12.97      8.43 o 
 -10   2  13        8.07       18.95     10.25 o 
  -9   2  13        6.17       -8.41      8.41 o 
  -8   2  13       56.69       88.47     11.72 o 
  -7   2  13       66.49       67.85     13.48 o 
  -6   2  13      273.59      262.44     15.39 o 
  -5   2  13      283.88      256.34     14.45 o 
  -4   2  13        0.00        0.18      6.78 o 
  -3   2  13       18.93       16.79      6.94 o 
  -2   2  13       47.18       58.67      8.24 o 
  -1   2  13        3.05       -5.46      5.46 o 
   0   2  13       21.90       38.46      7.14 o 
   1   2  13      127.23      141.90     16.60 o 
   2   2  13       93.00       97.31      9.35 o 
   3   2  13      921.39      972.69     23.10 o 
   4   2  13      445.40      424.60     24.89 o 
   5   2  13       76.10       80.47     13.74 o 
   6   2  13      149.97      154.07     12.47 o 
   7   2  13       67.48       63.05     13.74 o 
   8   2  13        0.00       -8.56      8.56 o 
 -10   3  13       29.25       62.34     15.56 o 
  -9   3  13        0.89        6.19     15.56 o 
  -8   3  13      207.70      211.52     27.23 o 
  -7   3  13       13.73       24.89      8.78 o 
  -6   3  13       95.52       83.55     10.56 o 
  -5   3  13      173.74      172.12     20.74 o 
  -4   3  13      122.11      119.27     10.27 o 
  -3   3  13       36.00       28.90     11.67 o 
  -2   3  13      210.07      218.59     12.97 o 
  -1   3  13        4.89       -3.13      5.83 o 
   0   3  13       79.35       66.66     10.11 o 
   1   3  13        2.21       -8.04      8.04 o 
   2   3  13       25.23       24.12      7.31 o 
   3   3  13       75.32       89.15     20.49 o 
   4   3  13      154.28      150.31     11.55 o 
   5   3  13      168.48      154.88     11.73 o 
   6   3  13      117.22      102.43     11.37 o 
   7   3  13       10.20        3.89      8.07 o 
   8   3  13        0.05      -17.69     28.00 o 
  -9   4  13        5.03       -1.61      8.93 o 
  -8   4  13      171.17      145.41     17.37 o 
  -7   4  13       55.23       70.28     10.78 o 
  -6   4  13      177.77      172.24     13.14 o 
  -5   4  13       10.12       14.59      8.20 o 
  -4   4  13       60.96       68.29      9.08 o 
  -3   4  13       51.09       57.85     15.82 o 
  -2   4  13      411.25      398.96     28.00 o 
  -1   4  13       37.09       20.63      7.52 o 
   0   4  13      171.41      177.63     11.55 o 
   1   4  13        4.03       17.25      7.26 o 
   2   4  13      132.11      150.18     10.98 o 
   3   4  13      188.55      199.13     12.83 o 
   4   4  13      453.19      419.35     17.24 o 
   5   4  13      149.25      153.10     12.47 o 
   6   4  13        0.06        4.69     18.93 o 
   7   4  13       33.81       34.05      9.51 o 
   8   4  13        1.07       -5.10      7.46 o 
  -9   5  13       46.85       34.29     20.49 o 
  -8   5  13      141.55      112.63     14.09 o 
  -7   5  13        0.57       15.88      7.58 o 
  -6   5  13       88.60       75.72     11.35 o 
  -5   5  13      104.23      109.62     11.00 o 
  -4   5  13        5.69       10.14     11.93 o 
  -3   5  13      506.57      488.72     27.75 o 
  -2   5  13      850.56      868.50     65.86 o 
  -1   5  13      236.14      239.72     13.94 o 
   0   5  13       11.55       12.71     15.56 o 
   1   5  13        1.85        2.90      6.20 o 
   2   5  13      113.72      108.32     10.62 o 
   3   5  13       28.08       13.21      9.08 o 
   4   5  13        0.37       -1.56     13.48 o 
   5   5  13        9.16       30.04      8.57 o 
   6   5  13       14.51       12.71      8.80 o 
   7   5  13        0.05       13.57      8.61 o 
  -8   6  13       54.25       74.68     16.08 o 
  -7   6  13        6.06        3.63      9.85 o 
  -6   6  13       34.01       36.30     14.00 o 
  -5   6  13      290.31      330.87     24.37 o 
  -4   6  13       21.67        7.26     11.41 o 
  -3   6  13        1.98        9.33     10.37 o 
  -2   6  13      794.47      830.81     33.71 o 
  -1   6  13      453.56      477.12     36.30 o 
   0   6  13      176.57      151.43     17.63 o 
   1   6  13       41.94       57.05     12.97 o 
   2   6  13        7.06        4.15      9.33 o 
   3   6  13       29.31        8.82      9.85 o 
   4   6  13      116.08      154.01     20.49 o 
   5   6  13       89.66       87.28     11.37 o 
   6   6  13       60.79       18.64     32.41 o 
  -7   7  13       15.15       16.08     15.04 o 
  -6   7  13        6.99      -10.37     10.37 o 
  -5   7  13       79.37       78.83     16.60 o 
  -4   7  13        3.39       -5.70     10.37 o 
  -3   7  13       85.78       67.42     15.56 o 
  -2   7  13      259.17      283.16     22.82 o 
  -1   7  13      231.51      232.34     21.26 o 
   0   7  13      118.29      131.73     17.11 o 
   1   7  13        6.03       24.89     10.89 o 
   2   7  13      216.07      222.48     21.26 o 
   3   7  13      191.21      188.77     19.71 o 
   4   7  13      100.39       89.20     16.08 o 
   5   7  13       16.77       23.86     12.97 o 
   6   7  13        8.11       -9.85      9.85 o 
  -6   8  13       43.88       76.75     17.63 o 
  -5   8  13       23.27       11.93     12.97 o 
  -4   8  13       34.09       33.71     12.45 o 
  -3   8  13       11.52        4.67     10.89 o 
  -2   8  13      109.44      122.91     17.63 o 
  -1   8  13      152.42      155.58     18.67 o 
   0   8  13      119.02      109.43     17.63 o 
   1   8  13       18.59       -3.63     10.89 o 
   2   8  13       25.40       25.93     13.48 o 
   3   8  13      178.29      182.55     20.23 o 
   4   8  13      109.36       88.16     17.63 o 
   5   8  13        0.00        8.30     11.41 o 
  -5   9  13        7.18       11.41     12.97 o 
  -4   9  13       16.48       10.89     13.48 o 
  -3   9  13       39.58       34.23     14.52 o 
  -2   9  13       77.55       76.75     17.11 o 
  -1   9  13       93.58      128.61     18.15 o 
   0   9  13        9.09        3.63     11.41 o 
   1   9  13        1.11        2.59     11.93 o 
   2   9  13        1.44       -2.59     11.93 o 
   3   9  13       88.47      132.24     19.71 o 
 -10   0  14       20.41       14.00     15.56 o 
  -8   0  14      168.76      156.10     19.71 o 
  -6   0  14       75.73       85.05     15.04 o 
  -4   0  14     1480.66     1496.70     40.97 o 
  -2   0  14       16.20       15.04      9.33 o 
   0   0  14       83.40       66.90     11.93 o 
   2   0  14       48.93       62.23     11.93 o 
   4   0  14       72.62       58.60     12.45 o 
   6   0  14       52.19       57.05     13.48 o 
   8   0  14      155.15      164.40     20.74 o 
 -10   1  14       30.11       34.97     17.63 o 
  -9   1  14        7.14        3.81     13.48 o 
  -8   1  14      255.86      231.41     16.12 o 
  -7   1  14       64.01       82.63     10.98 o 
  -6   1  14      482.46      455.17     33.97 o 
  -5   1  14        0.07       -7.52      7.52 o 
  -4   1  14        7.44        7.97     11.15 o 
  -3   1  14      586.77      590.00     18.32 o 
  -2   1  14        4.28       -5.45      6.23 o 
  -1   1  14      122.45      127.19     10.25 o 
   0   1  14        1.18       -3.96      9.33 o 
   1   1  14       39.07       28.55      7.33 o 
   2   1  14       22.34       27.75      7.51 o 
   3   1  14      116.09      106.16     10.27 o 
   4   1  14       42.56       59.25      9.08 o 
   5   1  14      234.19      208.62     13.92 o 
   6   1  14      193.58      181.75     13.35 o 
   7   1  14       30.07       22.45     16.34 o 
   8   1  14       20.07       45.76     11.67 o 
  -9   2  14        9.26       10.90      9.67 o 
  -8   2  14       31.36       39.31      9.96 o 
  -7   2  14        5.81       -7.31      7.31 o 
  -6   2  14       10.35        1.84      8.10 o 
  -5   2  14       10.38       12.89      7.47 o 
  -4   2  14      259.69      263.52     20.74 o 
  -3   2  14       11.78        4.20      8.82 o 
  -2   2  14      239.01      231.50     12.83 o 
  -1   2  14        0.00        0.44     12.97 o 
   0   2  14      122.58      131.16     10.41 o 
   1   2  14      114.60      112.54      9.90 o 
   2   2  14      714.21      687.27     36.82 o 
   3   2  14      109.51      117.53     10.63 o 
   4   2  14      301.78      317.36     15.35 o 
   5   2  14       40.81       41.56      8.78 o 
   6   2  14       31.64       46.97     18.15 o 
   7   2  14       19.62       25.91      8.57 o 
   8   2  14       36.34       25.79     12.45 o 
  -9   3  14        1.10      -12.71     12.71 o 
  -8   3  14       12.23        6.22      9.15 o 
  -7   3  14       61.63       72.51     26.19 o 
  -6   3  14       44.71       53.41     19.45 o 
  -5   3  14      401.33      434.69     17.92 o 
  -4   3  14       96.03      104.23     30.60 o 
  -3   3  14      680.78      665.35     19.62 o 
  -2   3  14      133.29      108.83      9.88 o 
  -1   3  14       14.48       -2.33      6.60 o 
   0   3  14      908.94      936.87     22.74 o 
   1   3  14      238.18      208.88     18.93 o 
   2   3  14        2.43        5.92      9.85 o 
   3   3  14      769.97      686.26     21.08 o 
   4   3  14       19.01        0.66      7.26 o 
   5   3  14       28.35       12.19      7.70 o 
   6   3  14        0.59       -5.93     10.89 o 
   7   3  14        0.31       -9.08      9.08 o 
  -9   4  14        0.00       -8.80      8.80 o 
  -8   4  14       30.82       51.02     11.35 o 
  -7   4  14       12.18        6.75     18.93 o 
  -6   4  14       73.47       88.15     14.00 o 
  -5   4  14        5.33       28.50      8.71 o 
  -4   4  14      840.36      850.83     23.47 o 
  -3   4  14        1.75       -6.20      6.20 o 
  -2   4  14        0.21        2.46      6.57 o 
  -1   4  14        1.93       -9.85      9.85 o 
   0   4  14       24.85       39.17     11.41 o 
   1   4  14       16.62       -0.61      6.20 o 
   2   4  14        0.26        4.90      6.57 o 
   3   4  14        0.75       -7.26      7.26 o 
   4   4  14      204.50      204.76     13.57 o 
   5   4  14       26.32       20.11      8.10 o 
   6   4  14       90.06      111.09     13.22 o 
   7   4  14       24.81       27.75      9.53 o 
  -8   5  14      141.51      132.04     14.18 o 
  -7   5  14        3.63       -7.73      7.73 o 
  -6   5  14       31.86       41.82     13.48 o 
  -5   5  14        7.95       16.68      8.04 o 
  -4   5  14      256.23      229.43     14.29 o 
  -3   5  14     1650.59     1693.30     32.81 o 
  -2   5  14      532.56      517.92     18.88 o 
  -1   5  14      287.87      261.98     18.93 o 
   0   5  14       92.81       93.49     10.27 o 
   1   5  14       19.64        6.05      9.08 o 
   2   5  14        1.50       -6.06      6.94 o 
   3   5  14      210.16      205.54     14.78 o 
   4   5  14        3.38      -18.15     18.15 o 
   5   5  14      104.35      109.46     11.81 o 
   6   5  14       20.84        3.14      7.83 o 
   7   5  14       15.38       11.83      8.84 o 
  -8   6  14        5.11        1.56     11.41 o 
  -7   6  14        1.81        2.59     10.37 o 
  -6   6  14       13.69       23.34     12.45 o 
  -5   6  14       95.27       56.01     15.04 o 
  -4   6  14       42.95       73.12     14.52 o 
  -3   6  14        7.98       -6.22      9.85 o 
  -2   6  14       67.86       47.19     14.52 o 
  -1   6  14        0.78        6.22     10.37 o 
   0   6  14      252.32      246.86     20.74 o 
   1   6  14       13.76        1.04     10.37 o 
   2   6  14        4.91       12.97      9.85 o 
   3   6  14       24.12       21.78     11.41 o 
   4   6  14       16.41       10.82      8.20 o 
   5   6  14       71.88       72.10     11.00 o 
   6   6  14       70.19       61.65     24.12 o 
  -7   7  14       10.29       26.45     14.00 o 
  -6   7  14       64.54       58.08     17.11 o 
  -5   7  14       45.71       60.16     15.04 o 
  -4   7  14        1.17       11.93     11.93 o 
  -3   7  14       38.00       12.97     12.97 o 
  -2   7  14      100.26       84.01     16.08 o 
  -1   7  14        2.86       11.41     11.41 o 
   0   7  14        0.09        1.04     10.37 o 
   1   7  14       13.35       12.45     11.41 o 
   2   7  14       86.72       74.68     16.60 o 
   3   7  14       34.89       26.97     13.48 o 
   4   7  14        4.46       -1.56     11.93 o 
   5   7  14      102.08      134.84     19.19 o 
  -5   8  14        0.32       -4.15     11.93 o 
  -4   8  14        7.19        9.33     12.97 o 
  -3   8  14       68.55       84.53     17.63 o 
  -2   8  14        8.35       -1.04     12.45 o 
  -1   8  14      122.65      110.46     19.71 o 
   0   8  14        3.16       25.93     12.45 o 
   1   8  14       55.24       48.75     15.04 o 
   2   8  14      186.16      164.92     20.74 o 
   3   8  14       10.17       20.23     11.93 o 
   4   8  14       17.73       -1.56     11.41 o 
  -3   9  14       18.81      -12.45     12.45 o 
  -2   9  14       30.92        2.59     12.45 o 
  -1   9  14        0.90        1.56     10.89 o 
   0   9  14      222.49      216.26     22.82 o 
   1   9  14        6.43       15.04     12.45 o 
   2   9  14      130.69      137.43     19.71 o 
  -9   0  15      116.93      142.10     21.26 o 
  -7   0  15       37.04       30.60     13.48 o 
  -5   0  15       55.95       64.31     13.48 o 
  -3   0  15      189.69      174.25     17.63 o 
  -1   0  15       50.76       52.38     11.93 o 
   1   0  15      101.08       85.05     12.97 o 
   3   0  15        8.19       14.52      9.85 o 
   5   0  15      180.77      147.28     17.63 o 
   7   0  15      179.08      158.18     19.71 o 
  -9   1  15      107.57      131.95     14.30 o 
  -8   1  15       33.80       37.78     19.19 o 
  -7   1  15       43.28       41.53     10.04 o 
  -6   1  15        6.50       16.34      8.07 o 
  -5   1  15      377.56      378.13     18.93 o 
  -4   1  15      306.42      307.03     15.04 o 
  -3   1  15      508.67      511.03     38.38 o 
  -2   1  15        5.95        9.28      6.94 o 
  -1   1  15      146.86      148.86     11.00 o 
   0   1  15      139.88      148.43     11.35 o 
   1   1  15        0.17       -8.56      8.56 o 
   2   1  15       27.36       31.44     11.41 o 
   3   1  15       17.00        7.78      6.97 o 
   4   1  15        7.91       18.23      9.33 o 
   5   1  15       48.80       31.74      9.15 o 
   6   1  15       16.31       18.54      8.56 o 
   7   1  15       42.89       28.26     23.34 o 
  -9   2  15        1.59        8.05      9.59 o 
  -8   2  15        0.78       21.08      9.30 o 
  -7   2  15       77.71       70.15     25.93 o 
  -6   2  15      239.80      236.93     18.67 o 
  -5   2  15      179.91      168.28     38.12 o 
  -4   2  15      625.06      685.93     45.12 o 
  -3   2  15       41.11       56.64     12.71 o 
  -2   2  15      728.04      751.22     20.54 o 
  -1   2  15       78.12       73.61      8.98 o 
   0   2  15       51.16       67.01      8.80 o 
   1   2  15      106.80       82.09      9.15 o 
   2   2  15      684.63      689.54     20.54 o 
   3   2  15      240.41      238.85     13.94 o 
   4   2  15       73.17       83.05     15.30 o 
   5   2  15        2.10       -5.81      6.94 o 
   6   2  15        3.10        9.92      8.20 o 
   7   2  15        6.32        1.79      8.04 o 
  -9   3  15        3.61      -26.12     42.53 o 
  -8   3  15        0.05       -3.39     18.67 o 
  -7   3  15        4.36       -7.40     25.67 o 
  -6   3  15       71.99       82.02     10.62 o 
  -5   3  15        0.84       -3.11     14.52 o 
  -4   3  15       56.31       47.67      9.17 o 
  -3   3  15        3.74        0.26      6.60 o 
  -2   3  15      188.12      157.74     15.56 o 
  -1   3  15       20.52       35.67     20.49 o 
   0   3  15       69.29       57.14      8.78 o 
   1   3  15      556.76      569.36     29.56 o 
   2   3  15        0.67       13.65      7.31 o 
   3   3  15       43.46       27.38     10.11 o 
   4   3  15        1.95       -5.45      6.85 o 
   5   3  15       53.98       44.70      9.17 o 
   6   3  15       69.44       77.99     15.30 o 
   7   3  15       27.36       17.39      9.30 o 
  -8   4  15        9.98        9.12     10.11 o 
  -7   4  15      251.37      231.71     24.63 o 
  -6   4  15      296.32      326.94     17.59 o 
  -5   4  15       50.67       79.11     11.14 o 
  -4   4  15      482.53      506.95     43.30 o 
  -3   4  15       12.48       12.08      7.31 o 
  -2   4  15      691.25      723.28     32.15 o 
  -1   4  15        0.03       -7.26     18.67 o 
   0   4  15       25.56       15.10      7.31 o 
   1   4  15        6.26       -5.75      6.57 o 
   2   4  15       28.72       29.46      8.82 o 
   3   4  15       71.77       55.82     15.04 o 
   4   4  15       63.56       67.22      9.71 o 
   5   4  15       51.08       29.12      9.88 o 
   6   4  15       50.03       54.52     11.41 o 
  -8   5  15       52.41       37.87     11.14 o 
  -7   5  15       12.03       19.51      9.20 o 
  -6   5  15       95.44       80.47     11.51 o 
  -5   5  15        8.61       -3.37      7.33 o 
  -4   5  15      188.59      200.50     21.78 o 
  -3   5  15      374.32      370.21     16.86 o 
  -2   5  15        3.29       -1.86      6.94 o 
  -1   5  15      237.59      218.56     13.75 o 
   0   5  15       84.37       62.76      9.53 o 
   1   5  15       11.70        9.08     12.19 o 
   2   5  15       15.66        0.44      7.31 o 
   3   5  15        0.02        6.31      6.94 o 
   4   5  15       54.31       39.98      9.88 o 
   5   5  15       15.04       22.76      8.57 o 
   6   5  15       57.34       76.46     12.25 o 
  -7   6  15       21.34       -5.70     10.89 o 
  -6   6  15       16.95       20.74     12.97 o 
  -5   6  15       16.11       41.49     13.48 o 
  -4   6  15       58.76       56.01     14.00 o 
  -3   6  15      224.73      269.68     22.82 o 
  -2   6  15       76.28       88.68     15.56 o 
  -1   6  15      166.19      172.70     18.67 o 
   0   6  15       48.92       36.30     11.93 o 
   1   6  15        5.17       -7.78      8.82 o 
   2   6  15      152.44      163.88     18.67 o 
   3   6  15        6.21       -2.59      9.85 o 
   4   6  15       90.35       86.20     15.04 o 
   5   6  15        1.55       -2.42      8.20 o 
  -6   7  15        0.08       -9.85     10.89 o 
  -5   7  15        6.26      -10.37     11.93 o 
  -4   7  15       11.94        2.59     11.41 o 
  -3   7  15      194.91      190.33     20.74 o 
  -2   7  15       21.27       12.97     11.93 o 
  -1   7  15        2.07        4.67     11.93 o 
   0   7  15        0.71       -2.59     10.89 o 
   1   7  15        1.77        8.30     10.89 o 
   2   7  15       10.00        5.19     11.41 o 
   3   7  15       29.47       30.08     12.97 o 
   4   7  15      112.16       87.13     17.63 o 
  -5   8  15       62.71       33.71     15.56 o 
  -4   8  15       12.13      -10.89     10.89 o 
  -3   8  15       44.05       42.53     16.08 o 
  -2   8  15        3.04       14.52     12.97 o 
  -1   8  15      292.52      274.86     24.37 o 
   0   8  15       10.36       16.60     11.41 o 
   1   8  15        0.29       -9.33     10.37 o 
   2   8  15       49.46      118.76     18.67 o 
   3   8  15       35.25       29.56     15.56 o 
  -2   9  15       41.02        9.85     14.00 o 
  -1   9  15       34.72       45.12     15.56 o 
   0   9  15       13.57       17.11     12.97 o 
  -8   0  16       17.43       55.49     15.56 o 
  -6   0  16        0.54       -2.07      9.85 o 
  -4   0  16      120.02      110.46     15.56 o 
  -2   0  16      146.07      162.84     16.60 o 
   0   0  16      119.78      128.61     15.56 o 
   2   0  16      197.64      174.77     16.60 o 
   4   0  16       13.60        4.67     11.93 o 
   6   0  16       78.30      100.09     16.60 o 
  -9   1  16       16.12       19.32     10.41 o 
  -8   1  16       41.56       53.33     14.26 o 
  -7   1  16        8.47       -5.53      8.04 o 
  -6   1  16      149.34      142.51     12.98 o 
  -5   1  16        6.88       -5.24     10.89 o 
  -4   1  16      318.18      343.08     26.71 o 
  -3   1  16       52.12       60.16      9.15 o 
  -2   1  16     1163.32     1201.45     36.04 o 
  -1   1  16       13.22       16.28     10.89 o 
   0   1  16        3.66        8.97      7.22 o 
   1   1  16       39.93       29.18     14.78 o 
   2   1  16       12.46       19.77      7.60 o 
   3   1  16      148.11      153.15     17.37 o 
   4   1  16       48.33       41.14      9.88 o 
   5   1  16       41.41       39.71      9.17 o 
   6   1  16       26.46       17.49     10.37 o 
   7   1  16       18.11        8.70     18.93 o 
  -9   2  16       19.15       17.33     10.41 o 
  -8   2  16       90.70      113.26     46.67 o 
  -7   2  16       83.22       93.29     12.71 o 
  -6   2  16      184.22      167.49     13.92 o 
  -5   2  16       25.68       14.60      8.34 o 
  -4   2  16       54.61       41.16      8.78 o 
  -3   2  16      666.04      702.60     21.27 o 
  -2   2  16       48.20       53.82      8.80 o 
  -1   2  16        0.78      -12.38     12.45 o 
   0   2  16       27.18       16.08      7.33 o 
   1   2  16       47.73       48.75     21.00 o 
   2   2  16        5.65       35.94     15.30 o 
   3   2  16      861.24      802.15     24.17 o 
   4   2  16      423.11      416.65     18.34 o 
   5   2  16        6.38       -3.04     18.67 o 
   6   2  16        0.22       -9.08      9.08 o 
   7   2  16        1.73       -6.73     24.63 o 
  -8   3  16       22.97       44.02     14.00 o 
  -7   3  16      326.33      318.35     23.08 o 
  -6   3  16       34.66       28.00      9.82 o 
  -5   3  16       53.12       50.34      9.22 o 
  -4   3  16      628.96      670.81     43.56 o 
  -3   3  16        4.23       15.94      7.88 o 
  -2   3  16      115.60       95.99     12.19 o 
  -1   3  16       57.99       79.72     11.67 o 
   0   3  16        6.39       20.74      7.70 o 
   1   3  16      927.13      944.55     66.90 o 
   2   3  16        3.09       -3.63      6.60 o 
   3   3  16      566.47      534.82     19.79 o 
   4   3  16        3.46        5.70     22.30 o 
   5   3  16       28.23       17.37     10.11 o 
   6   3  16        7.74       -7.70      7.70 o 
  -8   4  16        5.53        4.48      9.30 o 
  -7   4  16       17.90       30.65      9.96 o 
  -6   4  16       23.80       31.64     16.85 o 
  -5   4  16      135.09      129.60     12.71 o 
  -4   4  16      166.39      170.10     13.55 o 
  -3   4  16        1.16       -6.20     10.63 o 
  -2   4  16       52.36       60.60     23.86 o 
  -1   4  16       30.21       47.62      8.41 o 
   0   4  16      147.94      150.68     12.47 o 
   1   4  16       46.33       54.66      9.30 o 
   2   4  16       70.62       64.75     17.37 o 
   3   4  16        9.68       -0.05      6.94 o 
   4   4  16       19.49       17.16      8.04 o 
   5   4  16        1.56       11.13      8.24 o 
   6   4  16       32.07       26.19      9.90 o 
  -7   5  16       85.36       88.55     12.71 o 
  -6   5  16        0.12       26.07     14.26 o 
  -5   5  16       87.09       75.94     22.30 o 
  -4   5  16       25.36        7.43      8.10 o 
  -3   5  16      173.48      177.07     16.34 o 
  -2   5  16      145.73      144.05     12.47 o 
  -1   5  16        5.73       -6.23      6.23 o 
   0   5  16       73.27       75.15     10.27 o 
   1   5  16      101.86      121.65     19.19 o 
   2   5  16       27.89       36.06     10.11 o 
   3   5  16      121.18      122.43     12.10 o 
   4   5  16      116.08      111.21     15.82 o 
   5   5  16        0.00       -3.41     14.78 o 
  -6   6  16        5.26       20.23     13.48 o 
  -5   6  16        8.12       -6.22     10.37 o 
  -4   6  16        3.95       -6.22     10.89 o 
  -3   6  16        7.35       -7.26      9.33 o 
  -2   6  16       19.66       31.64     12.97 o 
  -1   6  16       10.55        3.63     11.93 o 
   0   6  16       12.19       28.00     12.97 o 
   1   6  16        0.75       -9.33      9.33 o 
   2   6  16        1.08       -9.85      9.85 o 
   3   6  16        7.33       29.56     12.97 o 
   4   6  16        4.14       14.30     14.26 o 
  -5   7  16       50.32       68.46     16.60 o 
  -4   7  16       37.83       31.64     14.52 o 
  -3   7  16        4.17       26.97     14.00 o 
  -2   7  16       40.69       25.41     14.00 o 
  -1   7  16       28.89       27.49     12.45 o 
   0   7  16       11.14       40.45     14.00 o 
   1   7  16       18.14        6.22     11.41 o 
   2   7  16       41.26       48.75     18.67 o 
   3   7  16        2.76       -9.33      9.33 o 
  -3   8  16       26.76       31.64     14.00 o 
  -2   8  16        0.62       -1.56     12.45 o 
  -1   8  16       17.72       21.78     13.48 o 
   0   8  16      132.90      140.54     20.23 o 
   1   8  16        0.24        9.85     10.89 o 
  -7   0  17       23.24        6.22     12.45 o 
  -5   0  17      286.20      269.16     22.30 o 
  -3   0  17      156.68      132.76     17.11 o 
  -1   0  17      132.99      140.02     16.08 o 
   1   0  17       12.05       22.30     11.41 o 
   3   0  17      120.82      132.76     17.63 o 
   5   0  17        2.57        8.82     11.41 o 
  -8   1  17        5.11        1.51     19.71 o 
  -7   1  17       22.57       26.05      9.30 o 
  -6   1  17       15.04       27.23      9.17 o 
  -5   1  17       31.47       19.44     12.19 o 
  -4   1  17        0.17      -19.50     22.30 o 
  -3   1  17      148.20      138.31     12.08 o 
  -2   1  17        2.41       -3.89      8.04 o 
  -1   1  17      104.41      117.12     11.67 o 
   0   1  17        0.72       -6.41      6.41 o 
   1   1  17      450.52      420.28     17.96 o 
   2   1  17       80.30       85.77     10.25 o 
   3   1  17       46.21       23.60      8.80 o 
   4   1  17        0.25       29.82      8.43 o 
   5   1  17        0.29      -12.97     14.00 o 
   6   1  17        0.94      -10.11     10.11 o 
  -8   2  17       85.66      102.72     13.19 o 
  -7   2  17       19.30        6.64     21.26 o 
  -6   2  17       29.19        7.83      8.47 o 
  -5   2  17        1.59       -8.56      8.56 o 
  -4   2  17       29.03        8.98     17.37 o 
  -3   2  17       32.85       35.78      8.80 o 
  -2   2  17        0.27       -0.52      6.60 o 
  -1   2  17        3.01        2.59      7.33 o 
   0   2  17       15.11       -2.54     22.82 o 
   1   2  17       27.59        3.01     11.41 o 
   2   2  17      344.23      298.28     16.14 o 
   3   2  17      126.47       96.71     18.93 o 
   4   2  17       72.32       78.23     29.56 o 
   5   2  17        5.05       25.77     17.37 o 
   6   2  17       12.77       16.69     11.67 o 
  -8   3  17      130.47      133.60     14.45 o 
  -7   3  17        0.02       -9.08      9.08 o 
  -6   3  17      356.37      377.59     22.04 o 
  -5   3  17      283.71      332.91     27.23 o 
  -4   3  17      205.87      243.93     18.93 o 
  -3   3  17       19.44        9.33      7.70 o 
  -2   3  17        8.19        7.66      7.09 o 
  -1   3  17      387.56      418.67     36.82 o 
   0   3  17      319.93      303.90     15.77 o 
   1   3  17      136.90      103.64     10.98 o 
   2   3  17       99.76       87.33     11.41 o 
   3   3  17       19.94       14.00     12.97 o 
   4   3  17       33.23       12.33      8.41 o 
   5   3  17       82.74       75.31     17.89 o 
   6   3  17       50.81       46.06     11.51 o 
  -7   4  17       15.80        6.31     20.49 o 
  -6   4  17       46.29       60.92     11.35 o 
  -5   4  17      114.79      107.99     12.45 o 
  -4   4  17      242.88      242.45     15.56 o 
  -3   4  17      302.71      321.62     31.38 o 
  -2   4  17      342.85      354.58     27.75 o 
  -1   4  17       28.47       21.94      8.47 o 
   0   4  17        9.25       13.22     10.11 o 
   1   4  17       88.77       77.07     10.78 o 
   2   4  17       73.75       64.65     10.63 o 
   3   4  17        1.32      -11.15     11.15 o 
   4   4  17       45.81       63.70     11.00 o 
   5   4  17       10.83        5.45      8.80 o 
  -6   5  17        9.13       16.85     22.04 o 
  -5   5  17      205.18      214.53     18.67 o 
  -4   5  17      113.26      119.92     12.62 o 
  -3   5  17      140.10      150.23     13.57 o 
  -2   5  17       78.05       56.13     10.41 o 
  -1   5  17       16.33        5.11      7.35 o 
   0   5  17        4.80        8.01     11.93 o 
   1   5  17        4.64       -7.09      7.09 o 
   2   5  17       58.59       67.18     10.98 o 
   3   5  17        8.36       12.87      9.20 o 
   4   5  17        3.87        6.89     18.15 o 
  -6   6  17        0.77       -8.30      9.85 o 
  -5   6  17       74.37       40.45     15.04 o 
  -4   6  17       23.45       44.08     14.52 o 
  -3   6  17        1.64      -10.37     10.37 o 
  -2   6  17       40.35       46.16     13.48 o 
  -1   6  17       99.96       99.05     17.11 o 
   0   6  17        2.08       -3.63     11.41 o 
   1   6  17       25.73        8.82     11.41 o 
   2   6  17        0.34        9.33     10.37 o 
   3   6  17       12.83       -5.19     10.89 o 
  -4   7  17        0.83       20.74     14.00 o 
  -3   7  17       37.85       40.45     15.04 o 
  -2   7  17        0.03       18.67     13.48 o 
  -1   7  17       12.74       52.90     16.08 o 
   0   7  17       30.97        0.00     13.48 o 
   1   7  17        7.72        0.00     11.93 o 
   2   7  17       11.30       19.71     15.04 o 
  -8   0  18        0.29        4.15     14.00 o 
  -6   0  18       18.96       26.45     12.45 o 
  -4   0  18      182.72      174.25     19.19 o 
  -2   0  18        1.69       -8.82      8.82 o 
   0   0  18       13.03       21.78     10.89 o 
   2   0  18       21.77        4.67     11.41 o 
   4   0  18       52.17       65.86     15.04 o 
  -7   1  18       11.62        6.10      9.33 o 
  -6   1  18        5.97       -3.19     22.04 o 
  -5   1  18       50.45       64.31     10.41 o 
  -4   1  18       64.55       42.53      9.59 o 
  -3   1  18       87.88       87.81     10.62 o 
  -2   1  18       15.14       26.88     29.82 o 
  -1   1  18        0.09       -6.85      6.85 o 
   0   1  18       81.65       84.17     10.25 o 
   1   1  18        0.03        0.00      7.70 o 
   2   1  18       42.64       26.53     11.41 o 
   3   1  18       17.34       12.67     22.30 o 
   4   1  18      111.88      126.76     22.82 o 
   5   1  18        2.99        2.85     14.78 o 
  -7   2  18       57.76       52.33     20.23 o 
  -6   2  18       31.55       22.86     14.52 o 
  -5   2  18       64.34       71.65     11.00 o 
  -4   2  18      128.23      141.32     12.47 o 
  -3   2  18       95.24      115.83     11.51 o 
  -2   2  18      186.02      193.78     13.94 o 
  -1   2  18        7.85       35.79      9.85 o 
   0   2  18        4.73        5.91     16.60 o 
   1   2  18       12.79        9.14      7.67 o 
   2   2  18        1.55       -0.78      7.33 o 
   3   2  18       85.05       75.53     10.78 o 
   4   2  18        0.10        6.54      7.67 o 
   5   2  18       25.96       22.04      9.53 o 
  -7   3  18       15.25       16.37     12.45 o 
  -6   3  18       56.46       73.72     12.10 o 
  -5   3  18        2.81       -1.03      8.82 o 
  -4   3  18      203.22      231.34     15.56 o 
  -3   3  18        3.29       -0.57     22.82 o 
  -2   3  18        9.59       23.86      8.80 o 
  -1   3  18       38.68       33.19      8.80 o 
   0   3  18      389.15      380.19     38.64 o 
   1   3  18      422.40      434.88     32.15 o 
   2   3  18        2.92        7.26      7.70 o 
   3   3  18      127.42      110.68     14.26 o 
   4   3  18        0.06        0.01      7.83 o 
   5   3  18       10.41       25.59     26.19 o 
  -6   4  18      125.02      168.33     35.01 o 
  -5   4  18        1.05        2.65     14.26 o 
  -4   4  18      191.85      181.65     18.67 o 
  -3   4  18       73.50       63.42     10.62 o 
  -2   4  18       43.32       61.28     10.62 o 
  -1   4  18      147.16      141.97     12.82 o 
   0   4  18        5.40        9.59      7.70 o 
   1   4  18       37.21       22.32     10.89 o 
   2   4  18        9.02       14.26     10.63 o 
   3   4  18       25.90       39.80     14.26 o 
   4   4  18       20.48       44.00     10.46 o 
  -6   5  18       32.20       16.77      9.72 o 
  -5   5  18        3.54        2.43      8.93 o 
  -4   5  18      111.19      142.02     32.15 o 
  -3   5  18       57.33       76.31     11.73 o 
  -2   5  18        1.59        5.91     10.63 o 
  -1   5  18      218.11      261.16     16.29 o 
   0   5  18      111.95       92.84     11.88 o 
   1   5  18       18.95       23.60      9.17 o 
   2   5  18       39.56       33.20     17.37 o 
   3   5  18        6.03       22.26     19.97 o 
  -4   6  18       89.61      112.54     17.63 o 
  -3   6  18       33.12       11.93     14.52 o 
  -2   6  18        3.05       26.45     14.52 o 
  -1   6  18        0.12        4.15     11.93 o 
   0   6  18        0.13      -10.37     10.37 o 
   1   6  18       19.32       36.30     15.04 o 
   2   6  18        0.09       -9.85      9.85 o 
  -2   7  18        4.31        1.56     14.00 o 
  -1   7  18       41.48       42.01     15.56 o 
   0   7  18       10.60       12.45     14.00 o 
  -7   0  19        0.04      -11.41     11.41 o 
  -5   0  19       45.73       69.49     15.04 o 
  -3   0  19       13.88      -10.37     10.37 o 
  -1   0  19      276.20      270.71     22.82 o 
   1   0  19       17.38       24.89     11.93 o 
   3   0  19        6.49        6.22     11.41 o 
  -7   1  19       47.32       73.19     14.52 o 
  -6   1  19       17.07        6.23     12.19 o 
  -5   1  19        2.56       -7.00      7.33 o 
  -4   1  19       86.52      101.29     11.72 o 
  -3   1  19        0.44       14.26      8.43 o 
  -2   1  19        8.99        6.57      7.67 o 
  -1   1  19        0.79        2.33      7.33 o 
   0   1  19       19.77       14.42     21.00 o 
   1   1  19        7.13       17.37     17.89 o 
   2   1  19       17.49       20.77      9.15 o 
   3   1  19        0.02        8.30      8.07 o 
   4   1  19        1.27       -7.19     12.19 o 
  -6   2  19      198.97      242.96     34.23 o 
  -5   2  19        7.59       11.75      8.57 o 
  -4   2  19        0.05        7.52      8.56 o 
  -3   2  19      122.08      132.59     21.52 o 
  -2   2  19       17.87        9.59     14.26 o 
  -1   2  19      363.40      346.66     17.96 o 
   0   2  19       23.97       23.08      9.08 o 
   1   2  19       24.64       13.48     11.41 o 
   2   2  19       43.19       31.38      8.80 o 
   3   2  19        1.90      -17.82     18.41 o 
   4   2  19        0.15        5.45     12.19 o 
  -6   3  19      284.64      325.45     19.96 o 
  -5   3  19       77.66      105.70     16.85 o 
  -4   3  19      356.11      401.35     51.08 o 
  -3   3  19        6.02        2.70      9.33 o 
  -2   3  19       97.91       99.95     11.81 o 
  -1   3  19       33.15       19.15      8.93 o 
   0   3  19       84.79      101.44     18.67 o 
   1   3  19       24.30       24.89      8.82 o 
   2   3  19       49.28       47.93     16.34 o 
   3   3  19       14.51       13.30     11.41 o 
   4   3  19       30.62       42.20     10.41 o 
  -5   4  19      146.65      177.18     33.71 o 
  -4   4  19       66.15       76.09     12.97 o 
  -3   4  19      436.80      452.31     37.86 o 
  -2   4  19       97.82       95.08     12.08 o 
  -1   4  19      149.67      157.86     14.30 o 
   0   4  19       92.31      100.27     12.08 o 
   1   4  19        7.74       16.94      8.57 o 
   2   4  19        0.91       16.31     17.37 o 
   3   4  19        6.27       14.10      9.59 o 
  -4   5  19       43.17       52.52     24.63 o 
  -3   5  19       65.11       73.59     11.88 o 
  -2   5  19        1.96       19.38      8.93 o 
  -1   5  19        1.33       -0.25      8.22 o 
   0   5  19        3.57       -1.10      7.83 o 
   1   5  19      100.01      124.24     26.19 o 
   2   5  19        8.86       22.21      9.30 o 
  -3   6  19        0.99       18.15     12.97 o 
  -2   6  19       19.64       36.30     14.00 o 
  -1   6  19        5.98       41.49     15.56 o 
   0   6  19        8.74       14.00     12.45 o 
  -6   0  20       25.22       28.00     14.00 o 
  -4   0  20       15.62       19.19     12.97 o 
  -2   0  20       56.05       70.53     15.04 o 
   0   0  20       39.95       46.16     13.48 o 
   2   0  20        5.84        6.74     11.93 o 
  -6   1  20        2.41       16.93     11.93 o 
  -5   1  20        0.73        8.32      8.47 o 
  -4   1  20       15.83       10.37      9.17 o 
  -3   1  20        0.36       -7.46      7.46 o 
  -2   1  20       11.85        1.30      8.07 o 
  -1   1  20       10.55       14.26      8.80 o 
   0   1  20      159.71      142.27     13.20 o 
   1   1  20       35.36       33.97      9.51 o 
   2   1  20        0.40       -5.38     28.26 o 
   3   1  20        0.14        3.85      8.47 o 
  -5   2  20        0.10       -8.20      8.20 o 
  -4   2  20       11.61        9.20      9.22 o 
  -3   2  20       87.50       78.61     11.35 o 
  -2   2  20        0.38        3.89      8.07 o 
  -1   2  20        0.02       -3.20      7.73 o 
   0   2  20        2.50       -6.43      6.43 o 
   1   2  20      124.09      137.48     13.35 o 
   2   2  20        8.90       27.71     16.08 o 
   3   2  20        5.26        5.81      8.20 o 
  -5   3  20       21.68       18.15      9.90 o 
  -4   3  20      112.31      151.73     16.60 o 
  -3   3  20        0.17       -8.56      8.56 o 
  -2   3  20        1.69        5.45     10.89 o 
  -1   3  20        7.22       30.31      8.97 o 
   0   3  20       35.65       47.39     21.00 o 
   1   3  20       21.76       24.63      9.53 o 
   2   3  20        1.01       -9.59      9.59 o 
  -4   4  20       25.25       27.81     10.41 o 
  -3   4  20       43.05       22.15     10.04 o 
  -2   4  20       63.80       74.29     11.37 o 
  -1   4  20        1.97       -3.34      8.04 o 
   0   4  20       54.35       56.08     13.74 o 
   1   4  20       33.36       38.48     10.89 o 
   2   4  20        0.49       12.71      9.17 o 
  -2   5  20        2.60        5.84     14.78 o 
  -1   5  20       14.01       10.71      8.84 o 
   0   5  20       81.96       91.63     12.62 o 
  -5   0  21        9.53       17.11     14.00 o 
  -3   0  21       37.66       37.86     16.08 o 
  -1   0  21        0.47       -2.59     13.48 o 
   1   0  21       15.50        0.00     12.45 o 
  -4   1  21        3.20        7.52      8.80 o 
  -3   1  21        7.59        1.36     10.11 o 
  -2   1  21       15.78       13.95      9.33 o 
  -1   1  21       12.79       10.37     12.71 o 
   0   1  21       22.63       19.97      8.93 o 
   1   1  21        2.52       10.77      9.59 o 
   2   1  21       37.40       58.87     11.51 o 
  -4   2  21       59.99       82.85     35.52 o 
  -3   2  21        6.70       -0.45      8.20 o 
  -2   2  21       56.66       75.63     10.98 o 
  -1   2  21       40.50       40.45     10.04 o 
   0   2  21        1.79       -7.47      7.47 o 
   1   2  21        1.03       -4.15      8.30 o 
  -3   3  21       19.30       42.01     10.41 o 
  -2   3  21       19.47       17.97     11.93 o 
  -1   3  21       21.59       18.46     12.45 o 
   0   3  21       82.68       73.83     18.15 o 
   1   3  21        3.30       -6.97      6.97 o 
  -2   0  22        3.75      -12.97     12.97 o 
  -2   1  22        9.89        6.48      9.17 o 
  -1   1  22        1.54       -7.85      7.85 o 
                                                 
